# Supplementary material for: Wood Specific Gravity Variations and Biomass of Central African Tree Species: The Simple Choice of the Outer Wood
Source: PLoS One. 2015 Nov 10;10(11):e0142146. doi: 10.1371/journal.pone.0142146 (PMC4640573; doi:10.1371/journal.pone.0142146)
Supplement: S1 File — (TXT) [file pone.0142146.s001.txt]

sp	guild	core_ref	heart	dist	dens	area_unit	WD_area_unit
Strombosia_pus	SB	142	yes	0	0.90773	0	0
Strombosia_pus	SB	142	yes	0.005	0.854916	7.85E-05	6.71E-05
Strombosia_pus	SB	142	yes	0.01	0.786058	0.000235619	0.000185211
Strombosia_pus	SB	142	yes	0.015	0.714162	0.000392699	0.000280451
Strombosia_pus	SB	142	yes	0.02	0.648277	0.000549779	0.000356409
Strombosia_pus	SB	142	yes	0.025	0.601079	0.000706858	0.000424878
Strombosia_pus	SB	142	yes	0.03	0.578482	0.000863938	0.000499773
Strombosia_pus	SB	142	yes	0.035	0.584801	0.001021018	0.000597092
Strombosia_pus	SB	142	yes	0.04	0.626179	0.001178097	0.0007377
Strombosia_pus	SB	142	yes	0.045	0.697328	0.001335177	0.000931056
Strombosia_pus	SB	142	yes	0.05	0.782258	0.001492257	0.00116733
Strombosia_pus	SB	142	yes	0.055	0.862619	0.001649336	0.001422749
Strombosia_pus	SB	142	yes	0.06	0.924615	0.001806416	0.001670239
Strombosia_pus	SB	142	yes	0.065	0.961447	0.001963495	0.001887797
Strombosia_pus	SB	142	yes	0.07	0.977371	0.002120575	0.002072589
Strombosia_pus	SB	142	yes	0.075	0.981936	0.002277655	0.002236511
Strombosia_pus	SB	142	yes	0.08	0.987065	0.002434734	0.002403241
Strombosia_pus	SB	142	yes	0.085	0.994923	0.002591814	0.002578655
Strombosia_pus	SB	142	yes	0.09	0.998531	0.002748894	0.002744855
Strombosia_pus	SB	142	yes	0.095	1.00228	0.002905973	0.002912599
Strombosia_pus	SB	142	yes	0.1	1.00159	0.003063053	0.003067923
Strombosia_pus	SB	142	yes	0.105	0.999231	0.003220132	0.003217656
Strombosia_pus	SB	142	yes	0.11	1.001676	0.003377212	0.003382872
Strombosia_pus	SB	142	yes	0.115	0.998087	0.003534292	0.003527531
Strombosia_pus	SB	142	yes	0.12	0.996525	0.003691371	0.003678544
Strombosia_pus	SB	142	yes	0.125	0.995637	0.003848451	0.00383166
Strombosia_pus	SB	142	yes	0.13	0.991816	0.004005531	0.003972749
Strombosia_pus	SB	142	yes	0.135	0.98818	0.00416261	0.004113408
Strombosia_pus	SB	142	yes	0.14	0.992333	0.00431969	0.004286571
Strombosia_pus	SB	142	yes	0.145	0.996934	0.00447677	0.004463044
Strombosia_pus	SB	142	yes	0.15	1.000868	0.004633849	0.004637871
Strombosia_pus	SB	142	yes	0.155	1.010795	0.004790929	0.004842647
Strombosia_pus	SB	142	yes	0.16	1.018346	0.004948008	0.005038785
Strombosia_pus	SB	142	yes	0.165	1.024411	0.005105088	0.005229708
Strombosia_pus	SB	142	yes	0.17	1.027725	0.005262168	0.005408061
Strombosia_pus	SB	142	yes	0.175	1.029652	0.005419247	0.005579939
Strombosia_pus	SB	142	yes	0.18	1.030309	0.005576327	0.00574534
Strombosia_pus	SB	142	yes	0.185	1.024308	0.005733407	0.005872774
Strombosia_pus	SB	142	yes	0.19	1.013982	0.005890486	0.005972847
Strombosia_pus	SB	142	yes	0.195	0.997177	0.006047566	0.006030494
Strombosia_pus	SB	142	yes	0.2	0.982435	0.006204645	0.006095661
Strombosia_pus	SB	142	yes	0.205	0.967061	0.006361725	0.006152176
Strombosia_pus	SB	142	yes	0.21	0.95596	0.006518805	0.006231717
Strombosia_pus	SB	142	yes	0.215	0.954784	0.006675884	0.006374028
Strombosia_pus	SB	142	yes	0.22	0.962092	0.006832964	0.00657394
Strombosia_pus	SB	142	yes	0.225	0.97633	0.006990044	0.006824589
Strombosia_pus	SB	142	yes	0.23	0.991494	0.007147123	0.00708633
Strombosia_pus	SB	142	yes	0.235	1.001183	0.007304203	0.007312844
Strombosia_pus	SB	142	yes	0.24	1.002295	0.007461283	0.007478406
Strombosia_pus	SB	142	yes	0.245	0.99877	0.007618362	0.007608992
Strombosia_pus	SB	142	yes	0.25	0.990897	0.007775442	0.007704662
Strombosia_pus	SB	142	yes	0.255	0.98182	0.007932521	0.007788308
Strombosia_pus	SB	142	yes	0.26	0.97743	0.008089601	0.007907019
Strombosia_pus	SB	142	yes	0.265	0.982069	0.008246681	0.008098809
Strombosia_pus	SB	142	yes	0.27	0.989465	0.00840376	0.008315227
Strombosia_pus	SB	142	yes	0.275	0.995142	0.00856084	0.008519251
Strombosia_pus	SB	142	yes	0.28	1.010654	0.00871792	0.0088108
Strombosia_pus	SB	142	yes	0.285	1.02525	0.008874999	0.009099093
Strombosia_pus	SB	142	yes	0.29	1.035339	0.009032079	0.009351264
Strombosia_pus	SB	142	yes	0.295	1.038258	0.009189159	0.009540717
Strombosia_pus	SB	142	yes	0.3	1.041651	0.009346238	0.009735518
Strombosia_pus	SB	142	yes	0.305	1.036255	0.009503318	0.009847861
Strombosia_pus	SB	142	yes	0.31	1.027629	0.009660397	0.009927305
Strombosia_pus	SB	142	yes	0.315	1.020917	0.009817477	0.010022829
Strombosia_pus	SB	142	yes	0.32	1.014994	0.009974557	0.010124115
Strombosia_pus	SB	142	yes	0.325	1.011034	0.010131636	0.010243429
Strombosia_pus	SB	142	yes	0.33	1.008331	0.010288716	0.010374431
Strombosia_pus	SB	142	yes	0.335	1.007264	0.010445796	0.010521674
Strombosia_pus	SB	142	yes	0.34	1.005042	0.010602875	0.010656335
Strombosia_pus	SB	142	yes	0.345	1.01367	0.010759955	0.010907043
Strombosia_pus	SB	142	yes	0.35	1.015539	0.010917034	0.011086674
Strombosia_pus	SB	142	yes	0.355	1.017632	0.011074114	0.011269373
Strombosia_pus	SB	142	yes	0.36	1.012068	0.011231194	0.011366732
Strombosia_pus	SB	142	yes	0.365	1.004284	0.011388273	0.011437061
Strombosia_pus	SB	142	yes	0.37	0.997639	0.011545353	0.011518094
Strombosia_pus	SB	142	yes	0.375	0.991731	0.011702433	0.011605665
Strombosia_pus	SB	142	yes	0.38	0.99421	0.011859512	0.011790846
Strombosia_pus	SB	142	yes	0.385	0.998052	0.012016592	0.011993184
Strombosia_pus	SB	142	yes	0.39	1.003877	0.012173672	0.012220869
Strombosia_pus	SB	142	yes	0.395	1.005247	0.012330751	0.012395451
Strombosia_pus	SB	142	yes	0.4	1.002493	0.012487831	0.012518963
Strombosia_pus	SB	142	yes	0.405	1.002154	0.01264491	0.012672148
Strombosia_pus	SB	142	yes	0.41	1.003452	0.01280199	0.012846183
Strombosia_pus	SB	142	yes	0.415	1.005629	0.01295907	0.013032016
Strombosia_pus	SB	142	yes	0.42	1.004159	0.013116149	0.013170699
Strombosia_pus	SB	142	yes	0.425	0.998392	0.013273229	0.013251886
Strombosia_pus	SB	142	yes	0.43	0.988051	0.013430309	0.01326983
Strombosia_pus	SB	142	yes	0.435	0.973269	0.013587388	0.013224184
Strombosia_pus	SB	142	yes	0.44	0.964841	0.013744468	0.013261226
Strombosia_pus	SB	142	yes	0.445	0.958369	0.013901547	0.013322812
Strombosia_pus	SB	142	yes	0.45	0.954512	0.014058627	0.013419128
Strombosia_pus	SB	142	yes	0.455	0.956547	0.014215707	0.013597992
Strombosia_pus	SB	142	yes	0.46	0.962048	0.014372786	0.01382731
Strombosia_pus	SB	142	yes	0.465	0.970614	0.014529866	0.014102891
Strombosia_pus	SB	142	yes	0.47	0.977149	0.014686946	0.014351334
Strombosia_pus	SB	142	yes	0.475	0.983237	0.014844025	0.014595195
Strombosia_pus	SB	142	yes	0.48	0.987665	0.015001105	0.014816066
Strombosia_pus	SB	142	yes	0.485	0.990068	0.015158185	0.015007633
Strombosia_pus	SB	142	yes	0.49	0.994307	0.015315264	0.015228074
Strombosia_pus	SB	142	yes	0.495	1.001012	0.015472344	0.015488002
Strombosia_pus	SB	142	yes	0.5	1.001572	0.015629423	0.015653993
Strombosia_pus	SB	142	yes	0.505	1.005964	0.015786503	0.015880654
Strombosia_pus	SB	142	yes	0.51	1.010509	0.015943583	0.016111134
Strombosia_pus	SB	142	yes	0.515	1.016559	0.016100662	0.016367273
Strombosia_pus	SB	142	yes	0.52	1.01661	0.016257742	0.016527783
Strombosia_pus	SB	142	yes	0.525	1.008062	0.016414822	0.016547158
Strombosia_pus	SB	142	yes	0.53	1.001249	0.016571901	0.0165926
Strombosia_pus	SB	142	yes	0.535	0.99914	0.016728981	0.016714594
Strombosia_pus	SB	142	yes	0.54	1.001967	0.016886061	0.016919275
Strombosia_pus	SB	142	yes	0.545	0.999181	0.01704314	0.017029182
Strombosia_pus	SB	142	yes	0.55	0.99426	0.01720022	0.017101491
Strombosia_pus	SB	142	yes	0.555	0.982886	0.017357299	0.017060247
Strombosia_pus	SB	142	yes	0.56	0.973096	0.017514379	0.017043172
Strombosia_pus	SB	142	yes	0.565	0.969008	0.017671459	0.017123785
Strombosia_pus	SB	142	yes	0.57	0.969174	0.017828538	0.017278956
Strombosia_pus	SB	142	yes	0.575	0.973005	0.017985618	0.017500096
Strombosia_pus	SB	142	yes	0.58	0.974836	0.018142698	0.017686155
Strombosia_pus	SB	142	yes	0.585	0.972211	0.018299777	0.017791245
Strombosia_pus	SB	142	yes	0.59	0.969212	0.018456857	0.017888607
Strombosia_pus	SB	142	yes	0.595	0.970504	0.018613936	0.0180649
Strombosia_pus	SB	142	yes	0.6	0.974168	0.018771016	0.018286123
Strombosia_pus	SB	142	yes	0.605	0.983647	0.018928096	0.018618565
Strombosia_pus	SB	142	yes	0.61	0.985847	0.019085175	0.018815063
Strombosia_pus	SB	142	yes	0.615	0.986206	0.019242255	0.018976827
Strombosia_pus	SB	142	yes	0.62	0.987031	0.019399335	0.019147745
Strombosia_pus	SB	142	yes	0.625	0.985852	0.019556414	0.01927973
Strombosia_pus	SB	142	yes	0.63	0.980613	0.019713494	0.019331308
Strombosia_pus	SB	142	yes	0.635	0.961792	0.019870574	0.019111359
Strombosia_pus	SB	142	yes	0.64	0.943135	0.020027653	0.018888781
Strombosia_pus	SB	142	yes	0.645	0.928689	0.020184733	0.018745339
Strombosia_pus	SB	142	yes	0.65	0.928221	0.020341812	0.018881697
Strombosia_pus	SB	142	yes	0.655	0.941461	0.020498892	0.019298907
Strombosia_pus	SB	142	yes	0.66	0.958455	0.020655972	0.019797819
Strombosia_pus	SB	142	yes	0.665	0.972884	0.020813051	0.020248685
Strombosia_pus	SB	142	yes	0.67	0.98113	0.020970131	0.020574425
Strombosia_pus	SB	142	yes	0.675	0.98933	0.021127211	0.020901783
Strombosia_pus	SB	142	yes	0.68	0.994706	0.02128429	0.021171611
Strombosia_pus	SB	142	yes	0.685	0.999687	0.02144137	0.021434659
Strombosia_pus	SB	142	yes	0.69	0.99782	0.021598449	0.021551365
Strombosia_pus	SB	142	yes	0.695	0.99194	0.021755529	0.02158018
Strombosia_pus	SB	142	yes	0.7	0.986478	0.021912609	0.021616306
Strombosia_pus	SB	142	yes	0.705	0.987587	0.022069688	0.021795737
Strombosia_pus	SB	142	yes	0.71	0.993461	0.022226768	0.022081427
Strombosia_pus	SB	142	yes	0.715	1.000603	0.022383848	0.022397345
Strombosia_pus	SB	142	yes	0.72	1.004778	0.022540927	0.022648628
Strombosia_pus	SB	142	yes	0.725	1.005205	0.022698007	0.02281615
Strombosia_pus	SB	142	yes	0.73	0.997595	0.022855087	0.02280012
Strombosia_pus	SB	142	yes	0.735	0.992153	0.023012166	0.02283159
Strombosia_pus	SB	142	yes	0.74	0.989826	0.023169246	0.022933522
Strombosia_pus	SB	142	yes	0.745	0.989107	0.023326325	0.023072232
Strombosia_pus	SB	142	yes	0.75	0.982728	0.023483405	0.0230778
Strombosia_pus	SB	142	yes	0.755	0.978624	0.023640485	0.023135146
Strombosia_pus	SB	142	yes	0.76	0.976728	0.023797564	0.023243747
Strombosia_pus	SB	142	yes	0.765	0.971312	0.023954644	0.023267433
Strombosia_pus	SB	142	yes	0.77	0.969542	0.024111724	0.023377329
Strombosia_pus	SB	142	yes	0.775	0.967771	0.024268803	0.023486644
Strombosia_pus	SB	142	yes	0.78	0.967897	0.024425883	0.023641739
Strombosia_pus	SB	142	yes	0.785	0.963504	0.024582963	0.023685783
Strombosia_pus	SB	142	yes	0.79	0.959572	0.024740042	0.023739852
Strombosia_pus	SB	142	yes	0.795	0.949542	0.024897122	0.023640863
Strombosia_pus	SB	142	yes	0.8	0.944001	0.025054201	0.023651191
Strombosia_pus	SB	142	yes	0.805	0.940771	0.025211281	0.023718042
Strombosia_pus	SB	142	yes	0.81	0.943221	0.025368361	0.023927971
Strombosia_pus	SB	142	yes	0.815	0.948796	0.02552544	0.024218436
Strombosia_pus	SB	142	yes	0.82	0.952936	0.02568252	0.024473798
Strombosia_pus	SB	142	yes	0.825	0.957406	0.0258396	0.024738988
Strombosia_pus	SB	142	yes	0.83	0.959792	0.025996679	0.024951405
Strombosia_pus	SB	142	yes	0.835	0.961849	0.026153759	0.025155967
Strombosia_pus	SB	142	yes	0.84	0.960314	0.026310838	0.025266667
Strombosia_pus	SB	142	yes	0.845	0.963125	0.026467918	0.025491914
Strombosia_pus	SB	142	yes	0.85	0.970883	0.026624998	0.025849758
Strombosia_pus	SB	142	yes	0.855	0.979587	0.026782077	0.026235375
Strombosia_pus	SB	142	yes	0.86	0.984334	0.026939157	0.026517128
Strombosia_pus	SB	142	yes	0.865	0.98183	0.027096237	0.026603898
Strombosia_pus	SB	142	yes	0.87	0.982416	0.027253316	0.026774094
Strombosia_pus	SB	142	yes	0.875	0.985888	0.027410396	0.02702358
Strombosia_pus	SB	142	yes	0.88	0.989929	0.027567476	0.027289843
Strombosia_pus	SB	142	yes	0.885	0.989665	0.027724555	0.027438022
Strombosia_pus	SB	142	yes	0.89	0.987884	0.027881635	0.027543821
Strombosia_pus	SB	142	yes	0.895	0.980475	0.028038714	0.027491259
Strombosia_pus	SB	142	yes	0.9	0.973661	0.028195794	0.027453145
Strombosia_pus	SB	142	yes	0.905	0.961542	0.028352874	0.027262479
Strombosia_pus	SB	142	yes	0.91	0.955056	0.028509953	0.027228602
Strombosia_pus	SB	142	yes	0.915	0.948574	0.028667033	0.027192802
Strombosia_pus	SB	142	yes	0.92	0.940917	0.028824113	0.027121098
Strombosia_pus	SB	142	yes	0.925	0.928534	0.028981192	0.026910022
Strombosia_pus	SB	142	yes	0.93	0.921711	0.029138272	0.026857066
Strombosia_pus	SB	142	yes	0.935	0.921855	0.029295351	0.027006066
Strombosia_pus	SB	142	yes	0.94	0.927746	0.029452431	0.027324375
Strombosia_pus	SB	142	yes	0.945	0.939601	0.029609511	0.027821126
Strombosia_pus	SB	142	yes	0.95	0.947191	0.02976659	0.028194647
Strombosia_pus	SB	142	yes	0.955	0.959619	0.02992367	0.028715322
Strombosia_pus	SB	142	yes	0.96	0.963962	0.03008075	0.0289967
Strombosia_pus	SB	142	yes	0.965	0.962365	0.030237829	0.029099829
Strombosia_pus	SB	142	yes	0.97	0.956785	0.030394909	0.029081393
Strombosia_pus	SB	142	yes	0.975	0.95118	0.030551989	0.02906044
Strombosia_pus	SB	142	yes	0.98	0.949341	0.030709068	0.029153378
Strombosia_pus	SB	142	yes	0.985	0.943383	0.030866148	0.029118599
Strombosia_pus	SB	142	yes	0.99	0.937746	0.031023227	0.029091907
Strombosia_pus	SB	142	yes	0.995	0.93362	0.031180307	0.029110558
Strombosia_pus	SB	142	yes	1	0.940299	0.031337387	0.029466513
Strombosia_pus	SB	142	yes	1.005	0.948034	0.031494466	0.029857825
Strombosia_pus	SB	142	yes	1.01	0.944601	0.031651546	0.029898082
Strombosia_pus	SB	142	yes	1.015	0.936003	0.031808626	0.029772969
Strombosia_pus	SB	142	yes	1.02	0.927642	0.031965705	0.029652731
Strombosia_pus	SB	142	yes	1.025	0.923265	0.032122785	0.029657843
Strombosia_pus	SB	142	yes	1.03	0.922326	0.032279865	0.029772558
Strombosia_pus	SB	142	yes	1.035	0.925994	0.032436944	0.030036416
Strombosia_pus	SB	142	yes	1.04	0.931719	0.032594024	0.030368471
Strombosia_pus	SB	142	yes	1.045	0.929488	0.032751103	0.030441758
Strombosia_pus	SB	142	yes	1.05	0.93551	0.032908183	0.030785934
Strombosia_pus	SB	142	yes	1.055	0.934348	0.033065263	0.030894462
Strombosia_pus	SB	142	yes	1.06	0.93293	0.033222342	0.03099412
Strombosia_pus	SB	142	yes	1.065	0.932387	0.033379422	0.031122539
Strombosia_pus	SB	142	yes	1.07	0.931388	0.033536502	0.031235495
Strombosia_pus	SB	142	yes	1.075	0.931632	0.033693581	0.031390018
Strombosia_pus	SB	142	yes	1.08	0.930334	0.033850661	0.031492421
Strombosia_pus	SB	142	yes	1.085	0.927897	0.03400774	0.03155568
Strombosia_pus	SB	142	yes	1.09	0.933031	0.03416482	0.031876836
Strombosia_pus	SB	142	yes	1.095	0.935386	0.0343219	0.032104225
Strombosia_pus	SB	142	yes	1.1	0.941779	0.034478979	0.032471579
Strombosia_pus	SB	142	yes	1.105	0.942834	0.034636059	0.032656054
Strombosia_pus	SB	142	yes	1.11	0.942412	0.034793139	0.032789471
Strombosia_pus	SB	142	yes	1.115	0.940922	0.034950218	0.032885429
Strombosia_pus	SB	142	yes	1.12	0.943146	0.035107298	0.033111308
Strombosia_pus	SB	142	yes	1.125	0.943632	0.035264378	0.033276595
Strombosia_pus	SB	142	yes	1.13	0.941576	0.035421457	0.033351994
Strombosia_pus	SB	142	yes	1.135	0.93733	0.035578537	0.03334883
Strombosia_pus	SB	142	yes	1.14	0.934083	0.035735616	0.033380032
Strombosia_pus	SB	142	yes	1.145	0.929069	0.035892696	0.033346791
Strombosia_pus	SB	142	yes	1.15	0.926904	0.036049776	0.033414681
Strombosia_pus	SB	142	yes	1.155	0.937965	0.036206855	0.033960763
Strombosia_pus	SB	142	yes	1.16	0.945093	0.036363935	0.0343673
Strombosia_pus	SB	142	yes	1.165	0.948096	0.036521015	0.034625428
Strombosia_pus	SB	142	yes	1.17	0.947554	0.036678094	0.034754475
Strombosia_pus	SB	142	yes	1.175	0.950679	0.036835174	0.035018426
Strombosia_pus	SB	142	yes	1.18	0.95134	0.036992253	0.03519221
Strombosia_pus	SB	142	yes	1.185	0.952361	0.037149333	0.035379576
Strombosia_pus	SB	142	yes	1.19	0.953335	0.037306413	0.035565509
Strombosia_pus	SB	142	yes	1.195	0.958846	0.037463492	0.03592172
Strombosia_pus	SB	142	yes	1.2	0.962623	0.037620572	0.036214428
Strombosia_pus	SB	142	yes	1.205	0.968983	0.037777652	0.036605902
Strombosia_pus	SB	142	yes	1.21	0.972484	0.037934731	0.036890919
Strombosia_pus	SB	142	yes	1.215	0.977047	0.038091811	0.03721749
Strombosia_pus	SB	142	yes	1.22	0.978213	0.038248891	0.037415562
Strombosia_pus	SB	142	yes	1.225	0.98286	0.03840597	0.037747692
Strombosia_pus	SB	142	yes	1.23	0.98638	0.03856305	0.038037821
Strombosia_pus	SB	142	yes	1.235	0.990948	0.038720129	0.038369635
Strombosia_pus	SB	142	yes	1.24	0.99906	0.038877209	0.038840665
Strombosia_pus	SB	142	yes	1.245	1.002275	0.039034289	0.039123092
Strombosia_pus	SB	142	yes	1.25	1.004801	0.039191368	0.039379526
Strombosia_pus	SB	142	yes	1.255	1.002471	0.039348448	0.039445678
Strombosia_pus	SB	142	yes	1.26	0.998291	0.039505528	0.039438013
Strombosia_pus	SB	142	yes	1.265	1.002517	0.039662607	0.039762438
Strombosia_pus	SB	142	yes	1.27	1.002681	0.039819687	0.039926443
Strombosia_pus	SB	142	yes	1.275	0.999888	0.039976767	0.039972289
Strombosia_pus	SB	142	yes	1.28	1.001118	0.040133846	0.040178716
Strombosia_pus	SB	142	yes	1.285	0.99983	0.040290926	0.040284076
Strombosia_pus	SB	142	yes	1.29	0.998125	0.040448005	0.040372165
Strombosia_pus	SB	142	yes	1.295	0.996685	0.040605085	0.040470479
Strombosia_pus	SB	142	yes	1.3	0.997219	0.040762165	0.040648805
Strombosia_pus	SB	142	yes	1.305	0.993947	0.040919244	0.04067156
Strombosia_pus	SB	142	yes	1.31	0.986828	0.041076324	0.040535267
Strombosia_pus	SB	142	yes	1.315	0.979199	0.041233404	0.040375708
Strombosia_pus	SB	142	yes	1.32	0.974093	0.041390483	0.04031818
Strombosia_pus	SB	142	yes	1.325	0.972497	0.041547563	0.04040488
Strombosia_pus	SB	142	yes	1.33	0.973376	0.041704642	0.040594298
Strombosia_pus	SB	142	yes	1.335	0.977466	0.041861722	0.04091841
Strombosia_pus	SB	142	yes	1.34	0.977962	0.042018802	0.041092791
Strombosia_pus	SB	142	yes	1.345	0.982667	0.042175881	0.041444847
Strombosia_pus	SB	142	yes	1.35	0.98374	0.042332961	0.041644627
Strombosia_pus	SB	142	yes	1.355	0.981095	0.042490041	0.041686766
Strombosia_pus	SB	142	yes	1.36	0.977078	0.04264712	0.041669563
Strombosia_pus	SB	142	yes	1.365	0.977271	0.0428042	0.041831303
Strombosia_pus	SB	142	yes	1.37	0.97748	0.04296128	0.041993792
Strombosia_pus	SB	142	yes	1.375	0.976002	0.043118359	0.042083605
Strombosia_pus	SB	142	yes	1.38	0.974198	0.043275439	0.042158846
Strombosia_pus	SB	142	yes	1.385	0.974864	0.043432518	0.042340799
Strombosia_pus	SB	142	yes	1.39	0.971042	0.043589598	0.04232733
Strombosia_pus	SB	142	yes	1.395	0.969208	0.043746678	0.04239963
Strombosia_pus	SB	142	yes	1.4	0.971035	0.043903757	0.042632085
Strombosia_pus	SB	142	yes	1.405	0.978868	0.044060837	0.043129743
Strombosia_pus	SB	142	yes	1.41	0.981806	0.044217917	0.043413416
Strombosia_pus	SB	142	yes	1.415	0.983557	0.044374996	0.043645338
Strombosia_pus	SB	142	yes	1.42	0.985586	0.044532076	0.043890191
Strombosia_pus	SB	142	yes	1.425	0.987199	0.044689155	0.04411709
Strombosia_pus	SB	142	yes	1.43	0.990022	0.044846235	0.044398759
Strombosia_pus	SB	142	yes	1.435	0.992812	0.045003315	0.044679831
Strombosia_pus	SB	142	yes	1.44	0.999084	0.045160394	0.045119027
Strombosia_pus	SB	142	yes	1.445	1.002398	0.045317474	0.045426145
Strombosia_pus	SB	142	yes	1.45	1.006807	0.045474554	0.045784099
Strombosia_pus	SB	142	yes	1.455	1.004294	0.045631633	0.045827576
Strombosia_pus	SB	142	yes	1.46	0.999241	0.045788713	0.045753959
Strombosia_pus	SB	142	yes	1.465	0.9987	0.045945793	0.045886063
Strombosia_pus	SB	142	yes	1.47	0.997528	0.046102872	0.045988906
Strombosia_pus	SB	142	yes	1.475	0.991082	0.046259952	0.045847406
Strombosia_pus	SB	142	yes	1.48	0.985895	0.046417031	0.045762319
Strombosia_pus	SB	142	yes	1.485	0.980631	0.046574111	0.045672017
Strombosia_pus	SB	142	yes	1.49	0.978107	0.046731191	0.045708105
Strombosia_pus	SB	142	yes	1.495	0.97645	0.04688827	0.045784052
Strombosia_pus	SB	142	yes	1.5	0.968021	0.04704535	0.045540887
Strombosia_pus	SB	142	yes	1.505	0.961311	0.04720243	0.045376215
Strombosia_pus	SB	142	yes	1.51	0.95593	0.047359509	0.045272376
Strombosia_pus	SB	142	yes	1.515	0.954757	0.047516589	0.045366796
Strombosia_pus	SB	142	yes	1.52	0.954109	0.047673669	0.045485876
Strombosia_pus	SB	142	yes	1.525	0.961032	0.047830748	0.04596688
Strombosia_pus	SB	142	yes	1.53	0.970392	0.047987828	0.046567004
Strombosia_pus	SB	142	yes	1.535	0.976352	0.048144907	0.047006377
Strombosia_pus	SB	142	yes	1.54	0.979183	0.048301987	0.047296485
Strombosia_pus	SB	142	yes	1.545	0.977684	0.048459067	0.047377654
Strombosia_pus	SB	142	yes	1.55	0.967771	0.048616146	0.047049297
Strombosia_pus	SB	142	yes	1.555	0.965365	0.048773226	0.047083965
Strombosia_pus	SB	142	yes	1.56	0.963825	0.048930306	0.047160252
Strombosia_pus	SB	142	yes	1.565	0.961216	0.049087385	0.04718358
Strombosia_pus	SB	142	yes	1.57	0.957232	0.049244465	0.047138378
Strombosia_pus	SB	142	yes	1.575	0.953994	0.049401544	0.047128777
Strombosia_pus	SB	142	yes	1.58	0.94679	0.049558624	0.04692161
Strombosia_pus	SB	142	yes	1.585	0.942654	0.049715704	0.046864707
Strombosia_pus	SB	142	yes	1.59	0.943244	0.049872783	0.047042204
Strombosia_pus	SB	142	yes	1.595	0.943168	0.050029863	0.047186566
Strombosia_pus	SB	142	yes	1.6	0.945987	0.050186943	0.047476195
Strombosia_pus	SB	142	yes	1.605	0.952664	0.050344022	0.047960938
Strombosia_pus	SB	142	yes	1.61	0.962169	0.050501102	0.048590595
Strombosia_pus	SB	142	yes	1.615	0.969767	0.050658182	0.049126633
Strombosia_pus	SB	142	yes	1.62	0.974294	0.050815261	0.049509004
Strombosia_pus	SB	142	yes	1.625	0.974066	0.050972341	0.049650424
Strombosia_pus	SB	142	yes	1.63	0.971468	0.05112942	0.049670596
Strombosia_pus	SB	142	yes	1.635	0.969878	0.0512865	0.049741648
Strombosia_pus	SB	142	yes	1.64	0.965614	0.05144358	0.049674641
Strombosia_pus	SB	142	yes	1.645	0.956244	0.051600659	0.049342821
Strombosia_pus	SB	142	yes	1.65	0.948436	0.051757739	0.049088903
Strombosia_pus	SB	142	yes	1.655	0.945423	0.051914819	0.049081464
Strombosia_pus	SB	142	yes	1.66	0.937006	0.052071898	0.048791681
Strombosia_pus	SB	142	yes	1.665	0.924931	0.052228978	0.048308201
Strombosia_pus	SB	142	yes	1.67	0.903574	0.052386057	0.04733468
Strombosia_pus	SB	142	yes	1.675	0.877629	0.052543137	0.046113381
Strombosia_pus	SB	142	yes	1.68	0.833438	0.052700217	0.043922363
Strombosia_pus	SB	142	yes	1.685	0.782953	0.052857296	0.041384779
Strombosia_pus	SB	142	yes	1.69	0.740918	0.053014376	0.039279305
Strombosia_pus	SB	142	yes	1.695	0.722206	0.053171456	0.038400744
Strombosia_pus	SB	142	yes	1.7	0.724609	0.053328535	0.038642337
Strombosia_pus	SB	142	yes	1.705	0.748108	0.053485615	0.040013016
Strombosia_pus	SB	142	yes	1.71	0.784602	0.053642695	0.042088165
Strombosia_pus	SB	142	yes	1.715	0.835852	0.053799774	0.044968649
Strombosia_pus	SB	142	yes	1.72	0.886874	0.053956854	0.047852931
Strombosia_pus	SB	142	yes	1.725	0.922683	0.054113933	0.049930006
Strombosia_pus	SB	142	yes	1.73	0.945935	0.054271013	0.051336851
Strombosia_pus	SB	142	yes	1.735	0.960299	0.054428093	0.052267243
Strombosia_pus	SB	142	yes	1.74	0.960428	0.054585172	0.052425128
Strombosia_pus	SB	142	yes	1.745	0.95397	0.054742252	0.052222466
Strombosia_pus	SB	142	yes	1.75	0.94916	0.054899332	0.05210825
Strombosia_pus	SB	142	yes	1.755	0.946654	0.055056411	0.052119372
Strombosia_pus	SB	142	yes	1.76	0.949193	0.055213491	0.052408259
Strombosia_pus	SB	142	yes	1.765	0.95736	0.055370571	0.053009569
Strombosia_pus	SB	142	yes	1.77	0.966805	0.05552765	0.05368441
Strombosia_pus	SB	142	yes	1.775	0.978357	0.05568473	0.054479545
Strombosia_pus	SB	142	yes	1.78	0.996134	0.055841809	0.055625925
Strombosia_pus	SB	142	yes	1.785	1.011375	0.055998889	0.056635876
Strombosia_pus	SB	142	yes	1.79	1.014544	0.056155969	0.056972701
Strombosia_pus	SB	142	yes	1.795	1.014897	0.056313048	0.057151944
Strombosia_pus	SB	142	yes	1.8	1.011853	0.056470128	0.057139468
Strombosia_pus	SB	142	yes	1.805	1.012611	0.056627208	0.057341333
Strombosia_pus	SB	142	yes	1.81	1.016374	0.056784287	0.057714073
Strombosia_pus	SB	142	yes	1.815	1.028621	0.056941367	0.058571086
Strombosia_pus	SB	142	yes	1.82	1.045047	0.057098446	0.05967056
Strombosia_pus	SB	142	yes	1.825	1.055115	0.057255526	0.060411164
Strombosia_pus	SB	142	yes	1.83	1.053319	0.057412606	0.060473788
Strombosia_pus	SB	142	yes	1.835	1.039249	0.057569685	0.059829238
Strombosia_pus	SB	142	yes	1.84	1.030436	0.057726765	0.059483737
Strombosia_pus	SB	142	yes	1.845	1.030263	0.057883845	0.059635583
Strombosia_pus	SB	142	yes	1.85	1.032069	0.058040924	0.059902239
Strombosia_pus	SB	142	yes	1.855	1.034815	0.058198004	0.060224167
Strombosia_pus	SB	142	yes	1.86	1.034077	0.058355084	0.06034365
Strombosia_pus	SB	142	yes	1.865	1.031104	0.058512163	0.060332125
Strombosia_pus	SB	142	yes	1.87	1.029577	0.058669243	0.060404503
Strombosia_pus	SB	142	yes	1.875	1.026458	0.058826322	0.060382749
Strombosia_pus	SB	142	yes	1.88	1.026789	0.058983402	0.060563508
Strombosia_pus	SB	142	yes	1.885	1.028429	0.059140482	0.060821786
Strombosia_pus	SB	142	yes	1.89	1.023523	0.059297561	0.060692418
Strombosia_pus	SB	142	yes	1.895	1.017792	0.059454641	0.060512458
Strombosia_pus	SB	142	yes	1.9	1.017861	0.059611721	0.060676446
Strombosia_pus	SB	142	yes	1.905	1.017593	0.0597688	0.060820313
Strombosia_pus	SB	142	yes	1.91	1.017842	0.05992588	0.060995077
Strombosia_pus	SB	142	yes	1.915	1.016149	0.060082959	0.061053239
Strombosia_pus	SB	142	yes	1.92	1.019096	0.060240039	0.061390383
Strombosia_pus	SB	142	yes	1.925	1.022093	0.060397119	0.061731472
Strombosia_pus	SB	142	yes	1.93	1.027214	0.060554198	0.06220212
Strombosia_pus	SB	142	yes	1.935	1.025266	0.060711278	0.062245209
Strombosia_pus	SB	142	yes	1.94	1.021468	0.060868358	0.06217508
Strombosia_pus	SB	142	yes	1.945	1.019446	0.061025437	0.062212138
Strombosia_pus	SB	142	yes	1.95	1.020106	0.061182517	0.062412653
Strombosia_pus	SB	142	yes	1.955	1.025134	0.061339597	0.062881306
Strombosia_pus	SB	142	yes	1.96	1.029507	0.061496676	0.063311259
Strombosia_pus	SB	142	yes	1.965	1.031732	0.061653756	0.063610153
Strombosia_pus	SB	142	yes	1.97	1.02337	0.061810835	0.063255355
Strombosia_pus	SB	142	yes	1.975	1.015976	0.061967915	0.062957915
Strombosia_pus	SB	142	yes	1.98	1.00092	0.062124995	0.06218215
Strombosia_pus	SB	142	yes	1.985	0.977972	0.062282074	0.060910125
Strombosia_pus	SB	142	yes	1.99	0.960838	0.062439154	0.059993912
Strombosia_pus	SB	142	yes	1.995	0.952465	0.062596234	0.059620722
Strombosia_pus	SB	142	yes	2	0.961792	0.062753313	0.060355635
Strombosia_pus	SB	142	yes	2.005	0.975034	0.062910393	0.061339772
Strombosia_pus	SB	142	yes	2.01	0.987137	0.063067473	0.062256236
Strombosia_pus	SB	142	yes	2.015	1.0022	0.063224552	0.063363646
Strombosia_pus	SB	142	yes	2.02	1.017978	0.063381632	0.064521107
Strombosia_pus	SB	142	yes	2.025	1.029567	0.063538711	0.06541736
Strombosia_pus	SB	142	yes	2.03	1.029977	0.063695791	0.0656052
Strombosia_pus	SB	142	yes	2.035	1.033328	0.063852871	0.065980959
Strombosia_pus	SB	142	yes	2.04	1.037065	0.06400995	0.066382479
Strombosia_pus	SB	142	yes	2.045	1.041848	0.06416703	0.066852292
Strombosia_pus	SB	142	yes	2.05	1.041448	0.06432411	0.066990215
Strombosia_pus	SB	142	yes	2.055	1.040388	0.064481189	0.067085455
Strombosia_pus	SB	142	yes	2.06	1.03857	0.064638269	0.067131367
Strombosia_pus	SB	142	yes	2.065	1.038355	0.064795348	0.067280574
Strombosia_pus	SB	142	yes	2.07	1.036608	0.064952428	0.067330207
Strombosia_pus	SB	142	yes	2.075	1.036404	0.065109508	0.067479754
Strombosia_pus	SB	142	yes	2.08	1.032586	0.065266587	0.067393364
Strombosia_pus	SB	142	yes	2.085	1.028127	0.065423667	0.067263838
Strombosia_pus	SB	142	yes	2.09	1.014408	0.065580747	0.066525634
Strombosia_pus	SB	142	yes	2.095	1.002724	0.065737826	0.065916896
Strombosia_pus	SB	142	yes	2.1	0.998554	0.065894906	0.065799622
Strombosia_pus	SB	142	yes	2.105	1.006322	0.066051986	0.066469566
Strombosia_pus	SB	142	yes	2.11	1.018243	0.066209065	0.067416917
Strombosia_pus	SB	142	yes	2.115	1.036767	0.066366145	0.068806229
Strombosia_pus	SB	142	yes	2.12	1.054377	0.066523224	0.070140558
Strombosia_pus	SB	142	yes	2.125	1.058232	0.066680304	0.070563232
Strombosia_pus	SB	142	yes	2.13	1.051971	0.066837384	0.070310989
Strombosia_pus	SB	142	yes	2.135	1.04944	0.066994463	0.07030667
Strombosia_pus	SB	142	yes	2.14	1.050311	0.067151543	0.070530004
Strombosia_pus	SB	142	yes	2.145	1.05698	0.067308623	0.071143868
Strombosia_pus	SB	142	yes	2.15	1.063006	0.067465702	0.071716446
Strombosia_pus	SB	142	yes	2.155	1.0698	0.067622782	0.072342852
Strombosia_pus	SB	142	yes	2.16	1.066293	0.067779862	0.072273192
Strombosia_pus	SB	142	yes	2.165	1.061543	0.067936941	0.072117984
Strombosia_pus	SB	142	yes	2.17	1.056005	0.068094021	0.071907626
Strombosia_pus	SB	142	yes	2.175	1.053273	0.0682511	0.071887041
Strombosia_pus	SB	142	yes	2.18	1.06263	0.06840818	0.072692584
Strombosia_pus	SB	142	yes	2.185	1.068886	0.06856526	0.073288446
Strombosia_pus	SB	142	yes	2.19	1.070448	0.068722339	0.073563691
Strombosia_pus	SB	142	yes	2.195	1.063717	0.068879419	0.073268209
Strombosia_pus	SB	142	yes	2.2	1.059198	0.069036499	0.073123321
Strombosia_pus	SB	142	yes	2.205	1.058761	0.069193578	0.073259462
Strombosia_pus	SB	142	yes	2.21	1.059904	0.069350658	0.07350504
Strombosia_pus	SB	142	yes	2.215	1.058741	0.069507737	0.073590691
Strombosia_pus	SB	142	yes	2.22	1.060574	0.069664817	0.073884694
Strombosia_pus	SB	142	yes	2.225	1.05605	0.069821897	0.073735414
Strombosia_pus	SB	142	yes	2.23	1.05564	0.069978976	0.073872607
Strombosia_pus	SB	142	yes	2.235	1.055195	0.070136056	0.074007216
Strombosia_pus	SB	142	yes	2.24	1.056227	0.070293136	0.074245508
Strombosia_pus	SB	142	yes	2.245	1.055624	0.070450215	0.074368938
Strombosia_pus	SB	142	yes	2.25	1.052806	0.070607295	0.074335784
Strombosia_pus	SB	142	yes	2.255	1.050388	0.070764375	0.07433005
Strombosia_pus	SB	142	yes	2.26	1.046599	0.070921454	0.074226323
Strombosia_pus	SB	142	yes	2.265	1.044747	0.071078534	0.074259085
Strombosia_pus	SB	142	yes	2.27	1.039556	0.071235613	0.074053409
Strombosia_pus	SB	142	yes	2.275	1.034315	0.071392693	0.073842533
Strombosia_pus	SB	142	yes	2.28	1.035416	0.071549773	0.074083779
Strombosia_pus	SB	142	yes	2.285	1.039134	0.071706852	0.074513028
Strombosia_pus	SB	142	yes	2.29	1.04357	0.071863932	0.074995043
Strombosia_pus	SB	142	yes	2.295	1.049434	0.072021012	0.075581298
Strombosia_pus	SB	142	yes	2.3	1.051144	0.072178091	0.075869568
Strombosia_pus	SB	142	yes	2.305	1.052083	0.072335171	0.076102604
Strombosia_pus	SB	142	yes	2.31	1.048939	0.07249225	0.076039949
Strombosia_pus	SB	142	yes	2.315	1.043984	0.07264933	0.075844738
Strombosia_pus	SB	142	yes	2.32	1.047012	0.07280641	0.076229185
Strombosia_pus	SB	142	yes	2.325	1.051372	0.072963489	0.07671177
Strombosia_pus	SB	142	yes	2.33	1.059665	0.073120569	0.077483308
Strombosia_pus	SB	142	yes	2.335	1.062168	0.073277649	0.077833174
Strombosia_pus	SB	142	yes	2.34	1.05436	0.073434728	0.07742664
Strombosia_pus	SB	142	yes	2.345	1.04633	0.073591808	0.077001316
Strombosia_pus	SB	142	yes	2.35	1.035047	0.073748888	0.076333565
Strombosia_pus	SB	142	yes	2.355	1.024628	0.073905967	0.075726123
Strombosia_pus	SB	142	yes	2.36	1.011845	0.074063047	0.074940324
Strombosia_pus	SB	142	yes	2.365	1.007533	0.074220126	0.074779227
Strombosia_pus	SB	142	yes	2.37	1.009232	0.074377206	0.075063856
Strombosia_pus	SB	142	yes	2.375	1.009808	0.074534286	0.075265318
Strombosia_pus	SB	142	yes	2.38	1.008873	0.074691365	0.075354102
Strombosia_pus	SB	142	yes	2.385	1.008107	0.074848445	0.075455241
Strombosia_pus	SB	142	yes	2.39	1.013201	0.075005525	0.075995673
Strombosia_pus	SB	142	yes	2.395	1.021131	0.075162604	0.076750865
Strombosia_pus	SB	142	yes	2.4	1.028265	0.075319684	0.077448595
Strombosia_pus	SB	142	yes	2.405	1.035479	0.075476764	0.078154604
Strombosia_pus	SB	142	yes	2.41	1.040857	0.075633843	0.078724015
Strombosia_pus	SB	142	yes	2.415	1.043467	0.075790923	0.079085327
Strombosia_pus	SB	142	yes	2.42	1.042566	0.075948002	0.079180805
Strombosia_pus	SB	142	yes	2.425	1.033998	0.076105082	0.078692503
Strombosia_pus	SB	142	yes	2.43	1.030078	0.076262162	0.078555975
Strombosia_pus	SB	142	yes	2.435	1.026235	0.076419241	0.0784241
Strombosia_pus	SB	142	yes	2.44	1.021137	0.076576321	0.078194915
Strombosia_pus	SB	142	yes	2.445	1.007474	0.076733401	0.077306906
Strombosia_pus	SB	142	yes	2.45	0.994216	0.07689048	0.076445746
Strombosia_pus	SB	142	yes	2.455	0.986206	0.07704756	0.075984766
Strombosia_pus	SB	142	yes	2.46	0.983586	0.077204639	0.075937403
Strombosia_pus	SB	142	yes	2.465	0.980789	0.077361719	0.075875523
Strombosia_pus	SB	142	yes	2.47	0.973147	0.077518799	0.075437186
Strombosia_pus	SB	142	yes	2.475	0.962987	0.077675878	0.074800861
Strombosia_pus	SB	142	yes	2.48	0.953815	0.077832958	0.074238243
Strombosia_pus	SB	142	yes	2.485	0.94452	0.077990038	0.07366315
Strombosia_pus	SB	142	yes	2.49	0.940199	0.078147117	0.073473841
Strombosia_pus	SB	142	yes	2.495	0.936563	0.078304197	0.073336814
Strombosia_pus	SB	142	yes	2.5	0.932889	0.078461277	0.073195662
Strombosia_pus	SB	142	yes	2.505	0.93476	0.078618356	0.073489295
Strombosia_pus	SB	142	yes	2.51	0.935481	0.078775436	0.073692923
Strombosia_pus	SB	142	yes	2.515	0.938486	0.078932515	0.074077061
Strombosia_pus	SB	142	yes	2.52	0.947525	0.079089595	0.074939369
Strombosia_pus	SB	142	yes	2.525	0.960188	0.079246675	0.076091706
Strombosia_pus	SB	142	yes	2.53	0.97652	0.079403754	0.077539354
Strombosia_pus	SB	142	yes	2.535	0.988662	0.079560834	0.078658773
Strombosia_pus	SB	142	yes	2.54	0.993323	0.079717914	0.079185637
Strombosia_pus	SB	142	yes	2.545	0.990769	0.079874993	0.079137667
Strombosia_pus	SB	142	yes	2.55	0.983532	0.080032073	0.078714105
Strombosia_pus	SB	142	yes	2.555	0.974848	0.080189152	0.078172235
Strombosia_pus	SB	142	yes	2.56	0.969456	0.080346232	0.077892137
Strombosia_pus	SB	142	yes	2.565	0.960249	0.080503312	0.077303225
Strombosia_pus	SB	142	yes	2.57	0.95893	0.080660391	0.077347669
Strombosia_pus	SB	142	yes	2.575	0.961083	0.080817471	0.077672297
Strombosia_pus	SB	142	yes	2.58	0.965323	0.080974551	0.078166596
Strombosia_pus	SB	142	yes	2.585	0.96989	0.08113163	0.078688757
Strombosia_pus	SB	142	yes	2.59	0.973082	0.08128871	0.07910058
Strombosia_pus	SB	142	yes	2.595	0.973883	0.08144579	0.07931867
Strombosia_pus	SB	142	yes	2.6	0.980778	0.081602869	0.080034299
Strombosia_pus	SB	142	yes	2.605	0.993011	0.081759949	0.081188529
Strombosia_pus	SB	142	yes	2.61	1.003395	0.081917028	0.082195137
Strombosia_pus	SB	142	yes	2.615	1.002089	0.082074108	0.082245561
Strombosia_pus	SB	142	yes	2.62	0.990267	0.082231188	0.081430832
Strombosia_pus	SB	142	yes	2.625	0.967706	0.082388267	0.079727621
Strombosia_pus	SB	142	yes	2.63	0.945006	0.082545347	0.078005848
Strombosia_pus	SB	142	yes	2.635	0.924278	0.082702427	0.076440033
Strombosia_pus	SB	142	yes	2.64	0.916135	0.082859506	0.075910494
Strombosia_pus	SB	142	yes	2.645	0.911533	0.083016586	0.075672358
Strombosia_pus	SB	142	yes	2.65	0.913112	0.083173666	0.075946872
Strombosia_pus	SB	142	yes	2.655	0.909334	0.083330745	0.07577548
Strombosia_pus	SB	142	yes	2.66	0.904462	0.083487825	0.075511565
Strombosia_pus	SB	142	yes	2.665	0.896167	0.083644904	0.074959803
Strombosia_pus	SB	142	yes	2.67	0.896087	0.083801984	0.075093868
Strombosia_pus	SB	142	yes	2.675	0.903916	0.083959064	0.075891941
Strombosia_pus	SB	142	yes	2.68	0.910889	0.084116143	0.07662047
Strombosia_pus	SB	142	yes	2.685	0.914523	0.084273223	0.077069801
Strombosia_pus	SB	142	yes	2.69	0.920611	0.084430303	0.077727465
Strombosia_pus	SB	142	yes	2.695	0.925303	0.084587382	0.078268959
Strombosia_pus	SB	142	yes	2.7	0.933454	0.084744462	0.079105057
Strombosia_pus	SB	142	yes	2.705	0.944862	0.084901541	0.08022024
Strombosia_pus	SB	142	yes	2.71	0.95646	0.085058621	0.081355169
Strombosia_pus	SB	142	yes	2.715	0.957272	0.085215701	0.081574604
Strombosia_pus	SB	142	yes	2.72	0.950993	0.08537278	0.081188917
Strombosia_pus	SB	142	yes	2.725	0.949068	0.08552986	0.081173653
Strombosia_pus	SB	142	yes	2.73	0.942133	0.08568694	0.080728493
Strombosia_pus	SB	142	yes	2.735	0.928155	0.085844019	0.079676556
Strombosia_pus	SB	142	yes	2.74	0.920546	0.086001099	0.079167968
Strombosia_pus	SB	142	yes	2.745	0.919717	0.086158179	0.079241141
Strombosia_pus	SB	142	yes	2.75	0.931556	0.086315258	0.080407497
Strombosia_pus	SB	142	yes	2.755	0.946206	0.086472338	0.081820645
Strombosia_pus	SB	142	yes	2.76	0.95998	0.086629417	0.083162508
Strombosia_pus	SB	142	yes	2.765	0.962128	0.086786497	0.083499719
Strombosia_pus	SB	142	yes	2.77	0.959331	0.086943577	0.083407668
Strombosia_pus	SB	142	yes	2.775	0.95019	0.087100656	0.082762173
Strombosia_pus	SB	142	yes	2.78	0.945429	0.087257736	0.082495994
Strombosia_pus	SB	142	yes	2.785	0.932753	0.087414816	0.081536431
Strombosia_pus	SB	142	yes	2.79	0.923747	0.087571895	0.080894275
Strombosia_pus	SB	142	yes	2.795	0.916033	0.087728975	0.080362636
Strombosia_pus	SB	142	yes	2.8	0.910971	0.087886054	0.080061647
Strombosia_pus	SB	142	yes	2.805	0.908835	0.088043134	0.080016682
Strombosia_pus	SB	142	yes	2.81	0.912714	0.088200214	0.08050157
Strombosia_pus	SB	142	yes	2.815	0.923857	0.088357293	0.081629504
Strombosia_pus	SB	142	yes	2.82	0.934833	0.088514373	0.082746157
Strombosia_pus	SB	142	yes	2.825	0.941746	0.088671453	0.083505986
Strombosia_pus	SB	142	yes	2.83	0.950243	0.088828532	0.084408691
Strombosia_pus	SB	142	yes	2.835	0.96078	0.088985612	0.085495596
Strombosia_pus	SB	142	yes	2.84	0.971339	0.089142692	0.086587773
Strombosia_pus	SB	142	yes	2.845	0.974421	0.089299771	0.087015572
Strombosia_pus	SB	142	yes	2.85	0.96399	0.089456851	0.08623551
Strombosia_pus	SB	142	yes	2.855	0.944937	0.08961393	0.084679519
Strombosia_pus	SB	142	yes	2.86	0.928768	0.08977101	0.083376441
Strombosia_pus	SB	142	yes	2.865	0.914675	0.08992809	0.082254975
Strombosia_pus	SB	142	yes	2.87	0.903068	0.090085169	0.081353034
Strombosia_pus	SB	142	yes	2.875	0.89851	0.090242249	0.081083563
Strombosia_pus	SB	142	yes	2.88	0.90369	0.090399329	0.081692969
Strombosia_pus	SB	142	yes	2.885	0.910883	0.090556408	0.082486293
Strombosia_pus	SB	142	yes	2.89	0.913393	0.090713488	0.082857065
Strombosia_pus	SB	142	yes	2.895	0.916133	0.090870568	0.083249526
Strombosia_pus	SB	142	yes	2.9	0.915058	0.091027647	0.083295577
Strombosia_pus	SB	142	yes	2.905	0.919534	0.091184727	0.083847457
Strombosia_pus	SB	142	yes	2.91	0.921147	0.091341806	0.084139231
Strombosia_pus	SB	142	yes	2.915	0.921565	0.091498886	0.084322171
Strombosia_pus	SB	142	yes	2.92	0.920011	0.091655966	0.084324497
Strombosia_pus	SB	142	yes	2.925	0.918693	0.091813045	0.084348002
Strombosia_pus	SB	142	yes	2.93	0.924947	0.091970125	0.085067491
Strombosia_pus	SB	142	yes	2.935	0.932746	0.092127205	0.085931282
Strombosia_pus	SB	142	yes	2.94	0.944463	0.092284284	0.087159092
Strombosia_pus	SB	142	yes	2.945	0.953782	0.092441364	0.088168909
Strombosia_pus	SB	142	yes	2.95	0.964804	0.092598443	0.089339349
Strombosia_pus	SB	142	yes	2.955	0.972392	0.092755523	0.090194729
Strombosia_pus	SB	142	yes	2.96	0.984343	0.092912603	0.09145787
Strombosia_pus	SB	142	yes	2.965	0.989522	0.093069682	0.092094498
Strombosia_pus	SB	142	yes	2.97	0.988857	0.093226762	0.092187936
Strombosia_pus	SB	142	yes	2.975	0.987751	0.093383842	0.092239983
Strombosia_pus	SB	142	yes	2.98	0.989317	0.093540921	0.092541624
Strombosia_pus	SB	142	yes	2.985	0.983926	0.093698001	0.092191899
Strombosia_pus	SB	142	yes	2.99	0.978928	0.093855081	0.091877366
Strombosia_pus	SB	142	yes	2.995	0.969586	0.09401216	0.091152874
Strombosia_pus	SB	142	yes	3	0.955071	0.09416924	0.08993831
Strombosia_pus	SB	142	yes	3.005	0.945864	0.094326319	0.08921987
Strombosia_pus	SB	142	yes	3.01	0.936844	0.094483399	0.088516206
Strombosia_pus	SB	142	yes	3.015	0.932789	0.094640479	0.088279597
Strombosia_pus	SB	142	yes	3.02	0.94195	0.094797558	0.08929456
Strombosia_pus	SB	142	yes	3.025	0.949757	0.094954638	0.090183832
Strombosia_pus	SB	142	yes	3.03	0.957673	0.095111718	0.091085924
Strombosia_pus	SB	142	yes	3.035	0.956631	0.095268797	0.091137085
Strombosia_pus	SB	142	yes	3.04	0.950005	0.095425877	0.09065506
Strombosia_pus	SB	142	yes	3.045	0.938085	0.095582956	0.089664938
Strombosia_pus	SB	142	yes	3.05	0.931814	0.095740036	0.089211906
Strombosia_pus	SB	142	yes	3.055	0.924751	0.095897116	0.088680954
Strombosia_pus	SB	142	yes	3.06	0.922743	0.096054195	0.088633336
Strombosia_pus	SB	142	yes	3.065	0.921113	0.096211275	0.088621456
Strombosia_pus	SB	142	yes	3.07	0.924243	0.096368355	0.089067777
Strombosia_pus	SB	142	yes	3.075	0.925987	0.096525434	0.089381297
Strombosia_pus	SB	142	yes	3.08	0.926047	0.096682514	0.089532552
Strombosia_pus	SB	142	yes	3.085	0.929438	0.096839594	0.090006398
Strombosia_pus	SB	142	yes	3.09	0.937709	0.096996673	0.090954653
Strombosia_pus	SB	142	yes	3.095	0.949207	0.097153753	0.092219022
Strombosia_pus	SB	142	yes	3.1	0.958752	0.097310832	0.093296955
Strombosia_pus	SB	142	yes	3.105	0.967854	0.097467912	0.094334709
Strombosia_pus	SB	142	yes	3.11	0.974062	0.097624992	0.095092795
Strombosia_pus	SB	142	yes	3.115	0.976141	0.097782071	0.095449089
Strombosia_pus	SB	142	yes	3.12	0.97303	0.097939151	0.095297732
Strombosia_pus	SB	142	yes	3.125	0.966164	0.098096231	0.094777047
Strombosia_pus	SB	142	yes	3.13	0.956663	0.09825331	0.093995307
Strombosia_pus	SB	142	yes	3.135	0.95493	0.09841039	0.093975034
Strombosia_pus	SB	142	yes	3.14	0.951818	0.09856747	0.093818292
Strombosia_pus	SB	142	yes	3.145	0.946324	0.098724549	0.09342541
Strombosia_pus	SB	142	yes	3.15	0.940847	0.098881629	0.093032484
Strombosia_pus	SB	142	yes	3.155	0.9337	0.099038708	0.092472442
Strombosia_pus	SB	142	yes	3.16	0.929197	0.099195788	0.092172429
Strombosia_pus	SB	142	yes	3.165	0.927749	0.099352868	0.092174524
Strombosia_pus	SB	142	yes	3.17	0.921448	0.099509947	0.091693242
Strombosia_pus	SB	142	yes	3.175	0.916702	0.099667027	0.091364963
Strombosia_pus	SB	142	yes	3.18	0.912626	0.099824107	0.091102075
Strombosia_pus	SB	142	yes	3.185	0.914062	0.099981186	0.091389003
Strombosia_pus	SB	142	yes	3.19	0.916107	0.100138266	0.091737366
Strombosia_pus	SB	142	yes	3.195	0.915912	0.100295345	0.09186171
Strombosia_pus	SB	142	yes	3.2	0.907607	0.100452425	0.091171324
Strombosia_pus	SB	142	yes	3.205	0.896657	0.100609505	0.090212217
Strombosia_pus	SB	142	yes	3.21	0.889084	0.100766584	0.089589958
Strombosia_pus	SB	142	yes	3.215	0.889183	0.100923664	0.089739606
Strombosia_pus	SB	142	yes	3.22	0.893383	0.101080744	0.090303818
Strombosia_pus	SB	142	yes	3.225	0.903551	0.101237823	0.091473536
Strombosia_pus	SB	142	yes	3.23	0.914832	0.101394903	0.092759302
Strombosia_pus	SB	142	yes	3.235	0.926942	0.101551983	0.094132798
Strombosia_pus	SB	142	yes	3.24	0.936639	0.101709062	0.095264674
Strombosia_pus	SB	142	yes	3.245	0.949529	0.101866142	0.096724856
Strombosia_pus	SB	142	yes	3.25	0.95995	0.102023221	0.097937191
Strombosia_pus	SB	142	yes	3.255	0.964846	0.102180301	0.098588255
Strombosia_pus	SB	142	yes	3.26	0.969282	0.102337381	0.099193781
Strombosia_pus	SB	142	yes	3.265	0.972117	0.10249446	0.099636607
Strombosia_pus	SB	142	yes	3.27	0.974163	0.10265154	0.099999332
Strombosia_pus	SB	142	yes	3.275	0.975628	0.10280862	0.100302968
Strombosia_pus	SB	142	yes	3.28	0.973345	0.102965699	0.100221149
Strombosia_pus	SB	142	yes	3.285	0.973979	0.103122779	0.100439421
Strombosia_pus	SB	142	yes	3.29	0.976067	0.103279858	0.100808062
Strombosia_pus	SB	142	yes	3.295	0.984936	0.103436938	0.101878764
Strombosia_pus	SB	142	yes	3.3	0.992819	0.103594018	0.102850109
Strombosia_pus	SB	142	yes	3.305	0.998661	0.103751097	0.103612175
Strombosia_pus	SB	142	yes	3.31	0.998558	0.103908177	0.103758341
Strombosia_pus	SB	142	yes	3.315	0.997092	0.104065257	0.103762635
Strombosia_pus	SB	142	yes	3.32	0.997902	0.104222336	0.104003678
Strombosia_pus	SB	142	yes	3.325	0.996056	0.104379416	0.103967743
Strombosia_pus	SB	142	yes	3.33	0.989105	0.104536496	0.10339757
Strombosia_pus	SB	142	yes	3.335	0.976276	0.104693575	0.102209825
Strombosia_pus	SB	142	yes	3.34	0.966107	0.104850655	0.101296952
Strombosia_pus	SB	142	yes	3.345	0.964454	0.105007734	0.10127513
Strombosia_pus	SB	142	yes	3.35	0.971133	0.105164814	0.102129021
Strombosia_pus	SB	142	yes	3.355	0.976545	0.105321894	0.102851569
Strombosia_pus	SB	142	yes	3.36	0.97419	0.105478973	0.102756561
Strombosia_pus	SB	142	yes	3.365	0.962959	0.105636053	0.101723188
Strombosia_pus	SB	142	yes	3.37	0.95681	0.105793133	0.101223927
Strombosia_pus	SB	142	yes	3.375	0.962715	0.105950212	0.101999859
Strombosia_pus	SB	142	yes	3.38	0.966872	0.106107292	0.10259217
Strombosia_pus	SB	142	yes	3.385	0.959237	0.106264372	0.101932717
Strombosia_pus	SB	142	yes	3.39	0.945817	0.106421451	0.100655218
Strombosia_pus	SB	142	yes	3.395	0.931852	0.106578531	0.099315417
Strombosia_pus	SB	142	yes	3.4	0.91683	0.10673561	0.09785841
Strombosia_pus	SB	142	yes	3.405	0.91395	0.10689269	0.097694574
Strombosia_pus	SB	142	yes	3.41	0.918208	0.10704977	0.098293955
Strombosia_pus	SB	142	yes	3.415	0.934508	0.107206849	0.100185658
Strombosia_pus	SB	142	yes	3.42	0.980134	0.107363929	0.105231037
Strombosia_pus	SB	142	yes	3.425	1.014741	0.107521009	0.109105976
Strombosia_pus	SB	142	yes	3.43	1.041882	0.107678088	0.112187862
Strombosia_pus	SB	142	yes	3.435	1.037038	0.107835168	0.111829167
Strombosia_pus	SB	142	yes	3.44	1.012276	0.107992247	0.10931796
Strombosia_pus	SB	142	yes	3.445	0.980388	0.108149327	0.106028302
Strombosia_pus	SB	142	yes	3.45	0.956994	0.108306407	0.103648581
Strombosia_pus	SB	142	yes	3.455	0.949811	0.108463486	0.103019812
Strombosia_pus	SB	142	yes	3.46	0.951344	0.108620566	0.103335524
Strombosia_pus	SB	142	yes	3.465	0.960437	0.108777646	0.104474076
Strombosia_pus	SB	142	yes	3.47	0.965906	0.108934725	0.105220705
Strombosia_pus	SB	142	yes	3.475	0.964573	0.109091805	0.10522701
Strombosia_pus	SB	142	yes	3.48	0.964165	0.109248885	0.105333951
Strombosia_pus	SB	142	yes	3.485	0.966645	0.109405964	0.105756728
Strombosia_pus	SB	142	yes	3.49	0.96956	0.109563044	0.106227945
Strombosia_pus	SB	142	yes	3.495	0.974977	0.109720123	0.106974597
Strombosia_pus	SB	142	yes	3.5	0.986496	0.109877203	0.108393421
Strombosia_pus	SB	142	yes	3.505	1.005075	0.110034283	0.110592707
Strombosia_pus	SB	142	yes	3.51	1.022396	0.110191362	0.112659208
Strombosia_pus	SB	142	yes	3.515	1.032298	0.110348442	0.113912476
Strombosia_pus	SB	142	yes	3.52	1.031094	0.110505522	0.11394158
Strombosia_pus	SB	142	yes	3.525	1.018545	0.110662601	0.112714839
Strombosia_pus	SB	142	yes	3.53	1.007765	0.110819681	0.111680196
Strombosia_pus	SB	142	yes	3.535	0.998807	0.11097676	0.110844365
Strombosia_pus	SB	142	yes	3.54	0.9883	0.11113384	0.109833574
Strombosia_pus	SB	142	yes	3.545	0.977931	0.11129092	0.10883484
Strombosia_pus	SB	142	yes	3.55	0.973867	0.111447999	0.108535529
Strombosia_pus	SB	142	yes	3.555	0.971463	0.111605079	0.108420205
Strombosia_pus	SB	142	yes	3.56	0.969775	0.111762159	0.108384147
Strombosia_pus	SB	142	yes	3.565	0.96611	0.111919238	0.108126295
Strombosia_pus	SB	142	yes	3.57	0.960779	0.112076318	0.107680573
Strombosia_pus	SB	142	yes	3.575	0.960437	0.112233398	0.107793108
Strombosia_pus	SB	142	yes	3.58	0.961893	0.112390477	0.108107613
Strombosia_pus	SB	142	yes	3.585	0.958523	0.112547557	0.107879422
Strombosia_pus	SB	142	yes	3.59	0.956657	0.112704636	0.107819679
Strombosia_pus	SB	142	yes	3.595	0.958182	0.112861716	0.108142065
Strombosia_pus	SB	142	yes	3.6	0.963028	0.113018796	0.108840265
Strombosia_pus	SB	142	yes	3.605	0.968014	0.113175875	0.109555832
Strombosia_pus	SB	142	yes	3.61	0.962552	0.113332955	0.109088862
Strombosia_pus	SB	142	yes	3.615	0.951568	0.113490035	0.107993485
Strombosia_pus	SB	142	yes	3.62	0.947363	0.113647114	0.107665071
Strombosia_pus	SB	142	yes	3.625	0.950563	0.113804194	0.108178056
Strombosia_pus	SB	142	yes	3.63	0.956316	0.113961274	0.108982989
Strombosia_pus	SB	142	yes	3.635	0.957728	0.114118353	0.109294342
Strombosia_pus	SB	142	yes	3.64	0.957692	0.114275433	0.109440668
Strombosia_pus	SB	142	yes	3.645	0.956332	0.114432512	0.109435473
Strombosia_pus	SB	142	yes	3.65	0.953674	0.114589592	0.109281115
Strombosia_pus	SB	142	yes	3.655	0.947234	0.114746672	0.108691949
Strombosia_pus	SB	142	yes	3.66	0.947741	0.114903751	0.108898996
Strombosia_pus	SB	142	yes	3.665	0.9578	0.115060831	0.110205264
Strombosia_pus	SB	142	yes	3.67	0.963211	0.115217911	0.110979159
Strombosia_pus	SB	142	yes	3.675	0.957455	0.11537499	0.110466361
Strombosia_pus	SB	142	yes	3.68	0.952542	0.11553207	0.110049149
Strombosia_pus	SB	142	yes	3.685	0.957581	0.115689149	0.110781731
Strombosia_pus	SB	142	yes	3.69	0.957387	0.115846229	0.110909674
Strombosia_pus	SB	142	yes	3.695	0.952801	0.116003309	0.110528069
Strombosia_pus	SB	142	yes	3.7	0.956624	0.116160388	0.111121815
Strombosia_pus	SB	142	yes	3.705	0.959944	0.116317468	0.111658256
Strombosia_pus	SB	142	yes	3.71	0.957456	0.116474548	0.111519254
Strombosia_pus	SB	142	yes	3.715	0.951419	0.116631627	0.110965546
Strombosia_pus	SB	142	yes	3.72	0.947463	0.116788707	0.110652979
Strombosia_pus	SB	142	yes	3.725	0.939665	0.116945787	0.109889862
Strombosia_pus	SB	142	yes	3.73	0.933133	0.117102866	0.109272549
Strombosia_pus	SB	142	yes	3.735	0.931329	0.117259946	0.109207588
Strombosia_pus	SB	142	yes	3.74	0.937196	0.117417025	0.110042767
Strombosia_pus	SB	142	yes	3.745	0.939976	0.117574105	0.110516837
Strombosia_pus	SB	142	yes	3.75	0.943808	0.117731185	0.111115634
Strombosia_pus	SB	142	yes	3.755	0.94535	0.117888264	0.111445671
Strombosia_pus	SB	142	yes	3.76	0.948543	0.118045344	0.111971085
Strombosia_pus	SB	142	yes	3.765	0.954786	0.118202424	0.112858019
Strombosia_pus	SB	142	yes	3.77	0.961166	0.118359503	0.11376313
Strombosia_pus	SB	142	yes	3.775	0.967571	0.118516583	0.114673209
Strombosia_pus	SB	142	yes	3.78	0.967715	0.118673662	0.114842283
Strombosia_pus	SB	142	yes	3.785	0.968404	0.118830742	0.115076166
Strombosia_pus	SB	142	yes	3.79	0.969952	0.118987822	0.115412476
Strombosia_pus	SB	142	yes	3.795	0.972197	0.119144901	0.115832316
Strombosia_pus	SB	142	yes	3.8	0.977461	0.119301981	0.116613034
Strombosia_pus	SB	142	yes	3.805	0.980851	0.119459061	0.117171539
Strombosia_pus	SB	142	yes	3.81	0.97573	0.11961614	0.116713057
Strombosia_pus	SB	142	yes	3.815	0.967979	0.11977322	0.115937962
Strombosia_pus	SB	142	yes	3.82	0.960585	0.1199303	0.115203247
Strombosia_pus	SB	142	yes	3.825	0.956185	0.120087379	0.114825751
Strombosia_pus	SB	142	yes	3.83	0.956845	0.120244459	0.115055309
Strombosia_pus	SB	142	yes	3.835	0.96214	0.120401538	0.115843136
Strombosia_pus	SB	142	yes	3.84	0.967692	0.120558618	0.11666361
Strombosia_pus	SB	142	yes	3.845	0.967853	0.120715698	0.11683505
Strombosia_pus	SB	142	yes	3.85	0.961258	0.120872777	0.116189924
Strombosia_pus	SB	142	yes	3.855	0.958869	0.121029857	0.116051778
Strombosia_pus	SB	142	yes	3.86	0.963377	0.121186937	0.116748707
Strombosia_pus	SB	142	yes	3.865	0.972529	0.121344016	0.118010575
Strombosia_pus	SB	142	yes	3.87	0.985602	0.121501096	0.119751723
Strombosia_pus	SB	142	yes	3.875	0.998961	0.121658176	0.121531773
Strombosia_pus	SB	142	yes	3.88	1.008538	0.121815255	0.122855314
Strombosia_pus	SB	142	yes	3.885	1.013748	0.121972335	0.12364921
Strombosia_pus	SB	142	yes	3.89	1.018314	0.122129414	0.124366093
Strombosia_pus	SB	142	yes	3.895	1.023725	0.122286494	0.125187741
Strombosia_pus	SB	142	yes	3.9	1.022526	0.122443574	0.125201738
Strombosia_pus	SB	142	yes	3.905	1.021575	0.122600653	0.125245762
Strombosia_pus	SB	142	yes	3.91	1.032538	0.122757733	0.126752024
Strombosia_pus	SB	142	yes	3.915	1.038802	0.122914813	0.127684153
Strombosia_pus	SB	142	yes	3.92	1.036811	0.123071892	0.127602292
Strombosia_pus	SB	142	yes	3.925	1.031832	0.123228972	0.127151596
Strombosia_pus	SB	142	yes	3.93	1.024612	0.123386051	0.126422829
Strombosia_pus	SB	142	yes	3.935	1.015186	0.123543131	0.125419257
Strombosia_pus	SB	142	yes	3.94	1.010234	0.123700211	0.124966159
Strombosia_pus	SB	142	yes	3.945	1.012687	0.12385729	0.125428668
Strombosia_pus	SB	142	yes	3.95	1.009395	0.12401437	0.125179485
Strombosia_pus	SB	142	yes	3.955	1.010583	0.12417145	0.125485556
Strombosia_pus	SB	142	yes	3.96	1.011413	0.124328529	0.125747491
Strombosia_pus	SB	142	yes	3.965	1.016201	0.124485609	0.1265024
Strombosia_pus	SB	142	yes	3.97	1.016994	0.124642689	0.126760866
Strombosia_pus	SB	142	yes	3.975	1.014974	0.124799768	0.12666852
Strombosia_pus	SB	142	yes	3.98	1.013449	0.124956848	0.126637392
Strombosia_pus	SB	142	yes	3.985	1.015846	0.125113927	0.127096483
Strombosia_pus	SB	142	yes	3.99	1.023294	0.125271007	0.12818907
Strombosia_pus	SB	142	yes	3.995	1.023557	0.125428087	0.128382796
Strombosia_pus	SB	142	yes	4	1.017263	0.125585166	0.127753143
Strombosia_pus	SB	142	yes	4.005	1.010129	0.125742246	0.127015889
Strombosia_pus	SB	142	yes	4.01	0.999038	0.125899326	0.12577821
Strombosia_pus	SB	142	yes	4.015	0.987823	0.126056405	0.124521416
Strombosia_pus	SB	142	yes	4.02	0.982266	0.126213485	0.123975215
Strombosia_pus	SB	142	yes	4.025	0.975553	0.126370564	0.123281183
Strombosia_pus	SB	142	yes	4.03	0.975878	0.126527644	0.123475544
Strombosia_pus	SB	142	yes	4.035	0.97639	0.126684724	0.123693697
Strombosia_pus	SB	142	yes	4.04	0.976741	0.126841803	0.12389159
Strombosia_pus	SB	142	yes	4.045	0.976737	0.126998883	0.124044508
Strombosia_pus	SB	142	yes	4.05	0.980656	0.127155963	0.124696258
Strombosia_pus	SB	142	yes	4.055	0.986213	0.127313042	0.125557777
Strombosia_pus	SB	142	yes	4.06	0.997183	0.127470122	0.127111039
Strombosia_pus	SB	142	yes	4.065	1.015066	0.127627202	0.129550033
Strombosia_pus	SB	142	yes	4.07	1.03134	0.127784281	0.131789041
Strombosia_pus	SB	142	yes	4.075	1.03026	0.127941361	0.131812866
Strombosia_pus	SB	142	yes	4.08	1.026825	0.12809844	0.131534681
Strombosia_pus	SB	142	yes	4.085	1.024693	0.12825552	0.131422534
Strombosia_pus	SB	142	yes	4.09	1.018687	0.1284126	0.130812246
Strombosia_pus	SB	142	yes	4.095	1.013768	0.128569679	0.130339827
Strombosia_pus	SB	142	yes	4.1	1.011788	0.128726759	0.13024419
Strombosia_pus	SB	142	yes	4.105	1.010303	0.128883839	0.130211729
Strombosia_pus	SB	142	yes	4.11	1.010038	0.129040918	0.130336231
Strombosia_pus	SB	142	yes	4.115	1.016756	0.129197998	0.13136284
Strombosia_pus	SB	142	yes	4.12	1.016595	0.129355078	0.131501725
Strombosia_pus	SB	142	yes	4.125	1.012438	0.129512157	0.131123029
Strombosia_pus	SB	142	yes	4.13	1.01032	0.129669237	0.131007423
Strombosia_pus	SB	142	yes	4.135	1.011537	0.129826316	0.131324123
Strombosia_pus	SB	142	yes	4.14	1.011467	0.129983396	0.131473916
Strombosia_pus	SB	142	yes	4.145	1.015504	0.130140476	0.132158174
Strombosia_pus	SB	142	yes	4.15	1.021899	0.130297555	0.133150941
Strombosia_pus	SB	142	yes	4.155	1.025488	0.130454635	0.133779663
Strombosia_pus	SB	142	yes	4.16	1.029869	0.130611715	0.134512956
Strombosia_pus	SB	142	yes	4.165	1.035334	0.130768794	0.135389379
Strombosia_pus	SB	142	yes	4.17	1.035241	0.130925874	0.135539833
Strombosia_pus	SB	142	yes	4.175	1.03218	0.131082953	0.135301203
Strombosia_pus	SB	142	yes	4.18	1.031868	0.131240033	0.13542239
Strombosia_pus	SB	142	yes	4.185	1.033297	0.131397113	0.135772242
Strombosia_pus	SB	142	yes	4.19	1.03596	0.131554192	0.136284881
Strombosia_pus	SB	142	yes	4.195	1.030914	0.131711272	0.135782994
Strombosia_pus	SB	142	yes	4.2	1.019315	0.131868352	0.134415389
Strombosia_pus	SB	142	yes	4.205	1.005332	0.132025431	0.132729391
Strombosia_pus	SB	142	yes	4.21	0.992893	0.132182511	0.13124309
Strombosia_pus	SB	142	yes	4.215	0.978578	0.132339591	0.129504612
Strombosia_pus	SB	142	yes	4.22	0.971146	0.13249667	0.128673611
Strombosia_pus	SB	142	yes	4.225	0.966247	0.13265375	0.128176288
Strombosia_pus	SB	142	yes	4.23	0.966271	0.132810829	0.128331253
Strombosia_pus	SB	142	yes	4.235	0.966842	0.132967909	0.128558959
Strombosia_pus	SB	142	yes	4.24	0.970648	0.133124989	0.129217504
Strombosia_pus	SB	142	yes	4.245	0.975934	0.133282068	0.130074502
Strombosia_pus	SB	142	yes	4.25	0.988868	0.133439148	0.131953703
Strombosia_pus	SB	142	yes	4.255	0.996622	0.133596228	0.13314494
Strombosia_pus	SB	142	yes	4.26	1.004546	0.133753307	0.13436135
Strombosia_pus	SB	142	yes	4.265	1.007788	0.133910387	0.134953281
Strombosia_pus	SB	142	yes	4.27	0.999661	0.134067466	0.134022018
Strombosia_pus	SB	142	yes	4.275	0.986635	0.134224546	0.132430635
Strombosia_pus	SB	142	yes	4.28	0.978836	0.134381626	0.131537573
Strombosia_pus	SB	142	yes	4.285	0.981256	0.134538705	0.132016912
Strombosia_pus	SB	142	yes	4.29	0.985353	0.134695785	0.132722896
Strombosia_pus	SB	142	yes	4.295	0.981366	0.134852865	0.132340016
Strombosia_pus	SB	142	yes	4.3	0.974005	0.135009944	0.131500361
Strombosia_pus	SB	142	yes	4.305	0.971623	0.135167024	0.131331389
Strombosia_pus	SB	142	yes	4.31	0.975059	0.135324104	0.131948985
Strombosia_pus	SB	142	yes	4.315	0.988165	0.135481183	0.133877763
Strombosia_pus	SB	142	yes	4.32	0.997938	0.135638263	0.135358577
Strombosia_pus	SB	142	yes	4.325	1.003881	0.135795342	0.136322364
Strombosia_pus	SB	142	yes	4.33	1.005368	0.135952422	0.136682215
Strombosia_pus	SB	142	yes	4.335	1.006047	0.136109502	0.136932556
Strombosia_pus	SB	142	yes	4.34	1.006561	0.136266581	0.137160626
Strombosia_pus	SB	142	yes	4.345	1.003856	0.136423661	0.136949711
Strombosia_pus	SB	142	yes	4.35	0.999348	0.136580741	0.13649169
Strombosia_pus	SB	142	yes	4.355	0.992052	0.13673782	0.135651028
Strombosia_pus	SB	142	yes	4.36	0.988606	0.1368949	0.135335119
Strombosia_pus	SB	142	yes	4.365	0.987822	0.13705198	0.135382961
Strombosia_pus	SB	142	yes	4.37	0.992688	0.137209059	0.136205787
Strombosia_pus	SB	142	yes	4.375	1.003216	0.137366139	0.137807908
Strombosia_pus	SB	142	yes	4.38	1.016052	0.137523218	0.139730741
Strombosia_pus	SB	142	yes	4.385	1.025689	0.137680298	0.141217167
Strombosia_pus	SB	142	yes	4.39	1.028507	0.137837378	0.141766708
Strombosia_pus	SB	142	yes	4.395	1.024496	0.137994457	0.14137477
Strombosia_pus	SB	142	yes	4.4	1.01557	0.138151537	0.140302556
Strombosia_pus	SB	142	yes	4.405	1.011013	0.138308617	0.139831809
Strombosia_pus	SB	142	yes	4.41	1.013129	0.138465696	0.140283612
Strombosia_pus	SB	142	yes	4.415	1.016725	0.138622776	0.140941242
Strombosia_pus	SB	142	yes	4.42	1.015966	0.138779855	0.140995615
Strombosia_pus	SB	142	yes	4.425	1.015332	0.138936935	0.141067116
Strombosia_pus	SB	142	yes	4.43	1.025089	0.139094015	0.142583744
Strombosia_pus	SB	142	yes	4.435	1.038993	0.139251094	0.144680912
Strombosia_pus	SB	142	yes	4.44	1.043895	0.139408174	0.145527496
Strombosia_pus	SB	142	yes	4.445	1.046551	0.139565254	0.146062156
Strombosia_pus	SB	142	yes	4.45	1.040438	0.139722333	0.145372425
Strombosia_pus	SB	142	yes	4.455	1.027291	0.139879413	0.143696862
Strombosia_pus	SB	142	yes	4.46	1.009913	0.140036493	0.141424674
Strombosia_pus	SB	142	yes	4.465	0.9972	0.140193572	0.13980103
Strombosia_pus	SB	142	yes	4.47	0.984475	0.140350652	0.138171708
Strombosia_pus	SB	142	yes	4.475	0.971424	0.140507731	0.136492582
Strombosia_pus	SB	142	yes	4.48	0.967661	0.140664811	0.136115852
Strombosia_pus	SB	142	yes	4.485	0.9643	0.140821891	0.135794549
Strombosia_pus	SB	142	yes	4.49	0.963306	0.14097897	0.135805888
Strombosia_pus	SB	142	yes	4.495	0.962615	0.14113605	0.135859679
Strombosia_pus	SB	142	yes	4.5	0.957604	0.14129313	0.135302866
Strombosia_pus	SB	142	yes	4.505	0.950814	0.141450209	0.134492839
Strombosia_pus	SB	142	yes	4.51	0.951468	0.141607289	0.134734804
Strombosia_pus	SB	142	yes	4.515	0.955189	0.141764368	0.135411765
Strombosia_pus	SB	142	yes	4.52	0.96049	0.141921448	0.136314132
Strombosia_pus	SB	142	yes	4.525	0.963763	0.142078528	0.136930028
Strombosia_pus	SB	142	yes	4.53	0.964286	0.142235607	0.137155805
Strombosia_pus	SB	142	yes	4.535	0.961963	0.142392687	0.136976496
Strombosia_pus	SB	142	yes	4.54	0.962969	0.142549767	0.137271006
Strombosia_pus	SB	142	yes	4.545	0.960508	0.142706846	0.137071068
Strombosia_pus	SB	142	yes	4.55	0.961839	0.142863926	0.137412096
Strombosia_pus	SB	142	yes	4.555	0.96918	0.143021006	0.138613098
Strombosia_pus	SB	142	yes	4.56	0.974668	0.143178085	0.139551098
Strombosia_pus	SB	142	yes	4.565	0.975708	0.143335165	0.139853267
Strombosia_pus	SB	142	yes	4.57	0.975964	0.143492244	0.140043265
Strombosia_pus	SB	142	yes	4.575	0.983008	0.143649324	0.141208435
Strombosia_pus	SB	142	yes	4.58	0.990835	0.143806404	0.142488418
Strombosia_pus	SB	142	yes	4.585	0.99517	0.143963483	0.14326814
Strombosia_pus	SB	142	yes	4.59	0.990456	0.144120563	0.142745076
Strombosia_pus	SB	142	yes	4.595	0.982869	0.144277643	0.141806022
Strombosia_pus	SB	142	yes	4.6	0.97455	0.144434722	0.140758859
Strombosia_pus	SB	142	yes	4.605	0.966351	0.144591802	0.139726432
Strombosia_pus	SB	142	yes	4.61	0.964277	0.144748882	0.139578017
Strombosia_pus	SB	142	yes	4.615	0.962484	0.144905961	0.139469669
Strombosia_pus	SB	142	yes	4.62	0.962131	0.145063041	0.139569648
Strombosia_pus	SB	142	yes	4.625	0.965846	0.14522012	0.140260272
Strombosia_pus	SB	142	yes	4.63	0.970315	0.1453772	0.141061678
Strombosia_pus	SB	142	yes	4.635	0.974668	0.14553428	0.141847605
Strombosia_pus	SB	142	yes	4.64	0.977757	0.145691359	0.142450746
Strombosia_pus	SB	142	yes	4.645	0.978575	0.145848439	0.142723636
Strombosia_pus	SB	142	yes	4.65	0.980412	0.146005519	0.143145562
Strombosia_pus	SB	142	yes	4.655	0.97611	0.146162598	0.142670774
Strombosia_pus	SB	142	yes	4.66	0.965476	0.146319678	0.141268137
Strombosia_pus	SB	142	yes	4.665	0.953678	0.146476757	0.139691661
Strombosia_pus	SB	142	yes	4.67	0.940463	0.146633837	0.137903698
Strombosia_pus	SB	142	yes	4.675	0.923941	0.146790917	0.135626146
Strombosia_pus	SB	142	yes	4.68	0.91686	0.146947996	0.13473074
Strombosia_pus	SB	142	yes	4.685	0.917494	0.147105076	0.134968025
Strombosia_pus	SB	142	yes	4.69	0.921789	0.147262156	0.135744635
Strombosia_pus	SB	142	yes	4.695	0.923148	0.147419235	0.136089772
Strombosia_pus	SB	142	yes	4.7	0.918356	0.147576315	0.135527594
Strombosia_pus	SB	142	yes	4.705	0.913595	0.147733395	0.134968491
Strombosia_pus	SB	142	yes	4.71	0.915033	0.147890474	0.135324664
Strombosia_pus	SB	142	yes	4.715	0.92278	0.148047554	0.136615322
Strombosia_pus	SB	142	yes	4.72	0.928759	0.148204633	0.137646387
Strombosia_pus	SB	142	yes	4.725	0.933948	0.148361713	0.138562125
Strombosia_pus	SB	142	yes	4.73	0.939544	0.148518793	0.139539941
Strombosia_pus	SB	142	yes	4.735	0.942577	0.148675872	0.140138458
Strombosia_pus	SB	142	yes	4.74	0.94286	0.148832952	0.140328637
Strombosia_pus	SB	142	yes	4.745	0.940315	0.148990032	0.140097562
Strombosia_pus	SB	142	yes	4.75	0.940325	0.149147111	0.140246757
Strombosia_pus	SB	142	yes	4.755	0.949905	0.149304191	0.141824797
Strombosia_pus	SB	142	yes	4.76	0.957393	0.14946127	0.143093174
Strombosia_pus	SB	142	yes	4.765	0.953616	0.14961835	0.142678453
Strombosia_pus	SB	142	yes	4.77	0.942088	0.14977543	0.141101635
Strombosia_pus	SB	142	yes	4.775	0.933182	0.149932509	0.139914319
Strombosia_pus	SB	142	yes	4.78	0.928251	0.150089589	0.139320811
Strombosia_pus	SB	142	yes	4.785	0.929508	0.150246669	0.13965548
Strombosia_pus	SB	142	yes	4.79	0.942835	0.150403748	0.141805918
Strombosia_pus	SB	142	yes	4.795	0.958739	0.150560828	0.144348538
Strombosia_pus	SB	142	yes	4.8	0.973158	0.150717908	0.146672337
Strombosia_pus	SB	142	yes	4.805	0.984515	0.150874987	0.148538688
Strombosia_pus	SB	142	yes	4.81	0.99868	0.151032067	0.150832704
Strombosia_pus	SB	142	yes	4.815	1.012811	0.151189146	0.153126031
Strombosia_pus	SB	142	yes	4.82	1.024552	0.151346226	0.155062079
Strombosia_pus	SB	142	yes	4.825	1.030871	0.151503306	0.156180364
Strombosia_pus	SB	142	yes	4.83	1.033503	0.151660385	0.156741463
Strombosia_pus	SB	142	yes	4.835	1.033341	0.151817465	0.156879211
Strombosia_pus	SB	142	yes	4.84	1.029873	0.151974545	0.15651448
Strombosia_pus	SB	142	yes	4.845	1.022882	0.152131624	0.1556127
Strombosia_pus	SB	142	yes	4.85	1.013684	0.152288704	0.154372623
Strombosia_pus	SB	142	yes	4.855	1.000204	0.152445784	0.152476882
Strombosia_pus	SB	142	yes	4.86	0.994408	0.152602863	0.151749508
Strombosia_pus	SB	142	yes	4.865	0.99904	0.152759943	0.152613293
Strombosia_pus	SB	142	yes	4.87	1.00866	0.152917022	0.154241284
Strombosia_pus	SB	142	yes	4.875	1.012843	0.153074102	0.155040033
Strombosia_pus	SB	142	yes	4.88	1.013923	0.153231182	0.155364619
Strombosia_pus	SB	142	yes	4.885	1.016226	0.153388261	0.155877139
Strombosia_pus	SB	142	yes	4.89	1.014378	0.153545341	0.155753016
Strombosia_pus	SB	142	yes	4.895	1.004788	0.153702421	0.154438348
Strombosia_pus	SB	142	yes	4.9	0.988661	0.1538595	0.152114887
Strombosia_pus	SB	142	yes	4.905	0.974676	0.15401658	0.150116264
Strombosia_pus	SB	142	yes	4.91	0.970448	0.154173659	0.149617519
Strombosia_pus	SB	142	yes	4.915	0.980722	0.154330739	0.151355551
Strombosia_pus	SB	142	yes	4.92	0.98879	0.154487819	0.15275601
Strombosia_pus	SB	142	yes	4.925	0.994832	0.154644898	0.153845694
Strombosia_pus	SB	142	yes	4.93	1.00102	0.154801978	0.154959876
Strombosia_pus	SB	142	yes	4.935	0.999719	0.154959058	0.154915514
Strombosia_pus	SB	142	yes	4.94	0.998854	0.155116137	0.154938374
Strombosia_pus	SB	142	yes	4.945	0.992943	0.155273217	0.154177454
Strombosia_pus	SB	142	yes	4.95	0.98559	0.155430297	0.153190546
Strombosia_pus	SB	142	yes	4.955	0.979747	0.155587376	0.152436265
Strombosia_pus	SB	142	yes	4.96	0.979268	0.155744456	0.152515562
Strombosia_pus	SB	142	yes	4.965	0.98332	0.155901535	0.153301098
Strombosia_pus	SB	142	yes	4.97	0.992312	0.156058615	0.154858836
Strombosia_pus	SB	142	yes	4.975	0.999046	0.156215695	0.156066665
Strombosia_pus	SB	142	yes	4.98	1.003595	0.156372774	0.156934934
Strombosia_pus	SB	142	yes	4.985	1.012096	0.156529854	0.158423239
Strombosia_pus	SB	142	yes	4.99	1.024767	0.156686934	0.160567599
Strombosia_pus	SB	142	yes	4.995	1.032328	0.156844013	0.161914466
Strombosia_pus	SB	142	yes	5	1.028088	0.157001093	0.16141094
Strombosia_pus	SB	142	yes	5.005	1.028242	0.157158172	0.161596634
Strombosia_pus	SB	142	yes	5.01	1.031261	0.157315252	0.162233084
Strombosia_pus	SB	142	yes	5.015	1.026308	0.157472332	0.161615114
Strombosia_pus	SB	142	yes	5.02	1.007967	0.157629411	0.158885245
Strombosia_pus	SB	142	yes	5.025	0.988827	0.157786491	0.156023543
Strombosia_pus	SB	142	yes	5.03	0.970426	0.157943571	0.153272548
Strombosia_pus	SB	142	yes	5.035	0.967606	0.15810065	0.152979138
Strombosia_pus	SB	142	yes	5.04	0.974679	0.15825773	0.154250486
Strombosia_pus	SB	142	yes	5.045	0.98008	0.15841481	0.155259187
Strombosia_pus	SB	142	yes	5.05	0.981304	0.158571889	0.155607229
Strombosia_pus	SB	142	yes	5.055	0.982833	0.158728969	0.156004069
Strombosia_pus	SB	142	yes	5.06	0.979225	0.158886048	0.155585191
Strombosia_pus	SB	142	yes	5.065	0.973529	0.159043128	0.154833097
Strombosia_pus	SB	142	yes	5.07	0.973123	0.159200208	0.154921384
Strombosia_pus	SB	142	yes	5.075	0.978059	0.159357287	0.155860829
Strombosia_pus	SB	142	yes	5.08	0.989103	0.159514367	0.157776139
Strombosia_pus	SB	142	yes	5.085	1.000411	0.159671447	0.159737072
Strombosia_pus	SB	142	yes	5.09	1.007578	0.159828526	0.161039707
Strombosia_pus	SB	142	yes	5.095	1.013641	0.159985606	0.16216797
Strombosia_pus	SB	142	yes	5.1	1.01526	0.160142686	0.162586463
Strombosia_pus	SB	142	yes	5.105	1.013789	0.160299765	0.162510139
Strombosia_pus	SB	142	yes	5.11	1.013213	0.160456845	0.162576961
Strombosia_pus	SB	142	yes	5.115	1.006951	0.160613924	0.161730352
Strombosia_pus	SB	142	yes	5.12	0.99311	0.160771004	0.159663292
Strombosia_pus	SB	142	yes	5.125	0.986542	0.160928084	0.158762314
Strombosia_pus	SB	142	yes	5.13	0.985569	0.161085163	0.158760543
Strombosia_pus	SB	142	yes	5.135	0.983475	0.161242243	0.158577715
Strombosia_pus	SB	142	yes	5.14	0.978817	0.161399323	0.157980401
Strombosia_pus	SB	142	yes	5.145	0.973246	0.161556402	0.157234122
Strombosia_pus	SB	142	yes	5.15	0.969728	0.161713482	0.156818091
Strombosia_pus	SB	142	yes	5.155	0.967052	0.161870561	0.15653725
Strombosia_pus	SB	142	yes	5.16	0.964224	0.162027641	0.15623094
Strombosia_pus	SB	142	yes	5.165	0.961285	0.162184721	0.155905739
Strombosia_pus	SB	142	yes	5.17	0.970833	0.1623418	0.157606777
Strombosia_pus	SB	142	yes	5.175	0.988399	0.16249888	0.16061373
Strombosia_pus	SB	142	yes	5.18	1.006025	0.16265596	0.163635962
Strombosia_pus	SB	142	yes	5.185	1.023582	0.162813039	0.166652496
Strombosia_pus	SB	142	yes	5.19	1.035649	0.162970119	0.168779841
Strombosia_pus	SB	142	yes	5.195	1.038437	0.163127199	0.169397319
Strombosia_pus	SB	142	yes	5.2	1.028653	0.163284278	0.167962863
Strombosia_pus	SB	142	yes	5.205	1.01584	0.163441358	0.166030269
Strombosia_pus	SB	142	yes	5.21	0.995034	0.163598437	0.162786008
Strombosia_pus	SB	142	yes	5.215	0.971332	0.163755517	0.159060974
Strombosia_pus	SB	142	yes	5.22	0.960775	0.163912597	0.157483125
Strombosia_pus	SB	142	yes	5.225	0.96026	0.164069676	0.157549547
Strombosia_pus	SB	142	yes	5.23	0.965899	0.164226756	0.158626459
Strombosia_pus	SB	142	yes	5.235	0.97255	0.164383836	0.159871499
Strombosia_pus	SB	142	yes	5.24	0.975144	0.164540915	0.160451086
Strombosia_pus	SB	142	yes	5.245	0.966832	0.164697995	0.159235292
Strombosia_pus	SB	142	yes	5.25	0.955251	0.164855074	0.157477975
Strombosia_pus	SB	142	yes	5.255	0.94755	0.165012154	0.156357267
Strombosia_pus	SB	142	yes	5.26	0.957824	0.165169234	0.158203056
Strombosia_pus	SB	142	yes	5.265	0.972217	0.165326313	0.160733052
Strombosia_pus	SB	142	yes	5.27	0.977918	0.165483393	0.161829189
Strombosia_pus	SB	142	yes	5.275	0.988281	0.165640473	0.163699332
Strombosia_pus	SB	142	yes	5.28	0.993334	0.165797552	0.164692346
Strombosia_pus	SB	142	yes	5.285	0.980864	0.165954632	0.162778924
Strombosia_pus	SB	142	yes	5.29	0.964969	0.166111712	0.160292652
Strombosia_pus	SB	142	yes	5.295	0.949011	0.166268791	0.157790912
Strombosia_pus	SB	142	yes	5.3	0.930042	0.166425871	0.15478305
Strombosia_pus	SB	142	yes	5.305	0.902438	0.16658295	0.150330785
Strombosia_pus	SB	142	yes	5.31	0.869237	0.16674003	0.144936604
Strombosia_pus	SB	142	yes	5.315	0.829459	0.16689711	0.13843431
Strombosia_pus	SB	142	yes	5.32	0.797677	0.167054189	0.133255285
Strombosia_pus	SB	142	yes	5.325	0.798952	0.167211269	0.133593778
Strombosia_pus	SB	142	yes	5.33	0.82587	0.167368349	0.138224498
Strombosia_pus	SB	142	yes	5.335	0.853287	0.167525428	0.14294727
Strombosia_pus	SB	142	yes	5.34	0.87998	0.167682508	0.147557253
Strombosia_pus	SB	142	yes	5.345	0.904121	0.167839588	0.151747296
Strombosia_pus	SB	142	yes	5.35	0.932777	0.167996667	0.156703427
Strombosia_pus	SB	142	yes	5.355	0.958762	0.168153747	0.161219423
Strombosia_pus	SB	142	yes	5.36	0.972424	0.168310826	0.163669487
Strombosia_pus	SB	142	yes	5.365	0.982002	0.168467906	0.165435821
Strombosia_pus	SB	142	yes	5.37	0.985388	0.168624986	0.166161037
Strombosia_pus	SB	142	yes	5.375	0.977783	0.168782065	0.165032234
Strombosia_pus	SB	142	yes	5.38	0.971489	0.168939145	0.164122521
Strombosia_pus	SB	142	yes	5.385	0.967244	0.169096225	0.163557309
Strombosia_pus	SB	142	yes	5.39	0.959627	0.169253304	0.162420041
Strombosia_pus	SB	142	yes	5.395	0.956149	0.169410384	0.161981569
Strombosia_pus	SB	142	yes	5.4	0.961249	0.169567463	0.162996555
Strombosia_pus	SB	142	yes	5.405	0.964234	0.169724543	0.163654175
Strombosia_pus	SB	142	yes	5.41	0.955411	0.169881623	0.162306771
Strombosia_pus	SB	142	yes	5.415	0.942899	0.170038702	0.160329322
Strombosia_pus	SB	142	yes	5.42	0.930654	0.170195782	0.158393385
Strombosia_pus	SB	142	yes	5.425	0.91878	0.170352862	0.156516802
Strombosia_pus	SB	142	yes	5.43	0.904851	0.170509941	0.154286091
Strombosia_pus	SB	142	yes	5.435	0.871483	0.170667021	0.148733407
Strombosia_pus	SB	142	yes	5.44	0.832343	0.170824101	0.142184244
Strombosia_pus	SB	142	yes	5.445	0.808606	0.17098118	0.138256408
Strombosia_pus	SB	142	yes	5.45	0.82752	0.17113826	0.141620333
Strombosia_pus	SB	142	yes	5.455	0.872194	0.171295339	0.149402767
Strombosia_pus	SB	142	yes	5.46	0.916792	0.171452419	0.157186206
Strombosia_pus	SB	142	yes	5.465	0.95482	0.171609499	0.163856182
Strombosia_pus	SB	142	yes	5.47	0.974076	0.171766578	0.167313702
Strombosia_pus	SB	142	yes	5.475	0.980936	0.171923658	0.168646105
Strombosia_pus	SB	142	yes	5.48	0.9831	0.172080738	0.169172573
Strombosia_pus	SB	142	yes	5.485	0.982577	0.172237817	0.169236918
Strombosia_pus	SB	142	yes	5.49	0.981758	0.172394897	0.169250069
Strombosia_pus	SB	142	yes	5.495	0.984415	0.172551976	0.169862754
Strombosia_pus	SB	142	yes	5.5	0.978805	0.172709056	0.169048488
Strombosia_pus	SB	142	yes	5.505	0.965705	0.172866136	0.166937692
Strombosia_pus	SB	142	yes	5.51	0.953673	0.173023215	0.165007569
Strombosia_pus	SB	142	yes	5.515	0.957131	0.173180295	0.165756229
Strombosia_pus	SB	142	yes	5.52	0.963364	0.173337375	0.166986987
Strombosia_pus	SB	142	yes	5.525	0.966603	0.173494454	0.16770026
Strombosia_pus	SB	142	yes	5.53	0.966656	0.173651534	0.167861297
Strombosia_pus	SB	142	yes	5.535	0.959948	0.173808614	0.166847231
Strombosia_pus	SB	142	yes	5.54	0.945358	0.173965693	0.16445986
Strombosia_pus	SB	142	yes	5.545	0.942836	0.174122773	0.164169219
Strombosia_pus	SB	142	yes	5.55	0.940186	0.174279852	0.163855477
Strombosia_pus	SB	142	yes	5.555	0.935406	0.174436932	0.163169353
Strombosia_pus	SB	142	yes	5.56	0.921766	0.174594012	0.160934824
Strombosia_pus	SB	142	yes	5.565	0.909385	0.174751091	0.158916021
Strombosia_pus	SB	142	yes	5.57	0.892103	0.174908171	0.156036104
Strombosia_pus	SB	142	yes	5.575	0.872547	0.175065251	0.152752659
Strombosia_pus	SB	142	yes	5.58	0.857833	0.17522233	0.150311497
Strombosia_pus	SB	144	yes	0	1.041364	0	0
Strombosia_pus	SB	144	yes	0.005	1.072735	7.85E-05	8.43E-05
Strombosia_pus	SB	144	yes	0.01	1.078267	0.000235619	0.000254061
Strombosia_pus	SB	144	yes	0.015	1.078838	0.000392699	0.000423659
Strombosia_pus	SB	144	yes	0.02	1.081507	0.000549779	0.00059459
Strombosia_pus	SB	144	yes	0.025	1.089693	0.000706858	0.000770259
Strombosia_pus	SB	144	yes	0.03	1.099751	0.000863938	0.000950117
Strombosia_pus	SB	144	yes	0.035	1.09738	0.001021018	0.001120444
Strombosia_pus	SB	144	yes	0.04	1.086151	0.001178097	0.001279592
Strombosia_pus	SB	144	yes	0.045	1.074518	0.001335177	0.001434672
Strombosia_pus	SB	144	yes	0.05	1.073201	0.001492257	0.001601491
Strombosia_pus	SB	144	yes	0.055	1.077856	0.001649336	0.001777747
Strombosia_pus	SB	144	yes	0.06	1.082901	0.001806416	0.001956169
Strombosia_pus	SB	144	yes	0.065	1.08593	0.001963495	0.002132219
Strombosia_pus	SB	144	yes	0.07	1.088669	0.002120575	0.002308604
Strombosia_pus	SB	144	yes	0.075	1.087413	0.002277655	0.002476751
Strombosia_pus	SB	144	yes	0.08	1.085465	0.002434734	0.002642819
Strombosia_pus	SB	144	yes	0.085	1.090106	0.002591814	0.002825352
Strombosia_pus	SB	144	yes	0.09	1.098198	0.002748894	0.003018829
Strombosia_pus	SB	144	yes	0.095	1.113932	0.002905973	0.003237057
Strombosia_pus	SB	144	yes	0.1	1.127574	0.003063053	0.003453819
Strombosia_pus	SB	144	yes	0.105	1.135356	0.003220132	0.003655997
Strombosia_pus	SB	144	yes	0.11	1.135444	0.003377212	0.003834635
Strombosia_pus	SB	144	yes	0.115	1.123584	0.003534292	0.003971074
Strombosia_pus	SB	144	yes	0.12	1.113468	0.003691371	0.004110224
Strombosia_pus	SB	144	yes	0.125	1.108105	0.003848451	0.004264488
Strombosia_pus	SB	144	yes	0.13	1.110638	0.004005531	0.004448695
Strombosia_pus	SB	144	yes	0.135	1.114002	0.00416261	0.004637156
Strombosia_pus	SB	144	yes	0.14	1.113817	0.00431969	0.004811344
Strombosia_pus	SB	144	yes	0.145	1.107773	0.00447677	0.004959244
Strombosia_pus	SB	144	yes	0.15	1.10525	0.004633849	0.005121562
Strombosia_pus	SB	144	yes	0.155	1.108534	0.004790929	0.005310907
Strombosia_pus	SB	144	yes	0.16	1.118858	0.004948008	0.005536119
Strombosia_pus	SB	144	yes	0.165	1.130711	0.005105088	0.005772379
Strombosia_pus	SB	144	yes	0.17	1.136848	0.005262168	0.005982285
Strombosia_pus	SB	144	yes	0.175	1.133696	0.005419247	0.006143779
Strombosia_pus	SB	144	yes	0.18	1.122588	0.005576327	0.006259918
Strombosia_pus	SB	144	yes	0.185	1.103566	0.005733407	0.006327193
Strombosia_pus	SB	144	yes	0.19	1.07979	0.005890486	0.006360488
Strombosia_pus	SB	144	yes	0.195	1.066839	0.006047566	0.006451779
Strombosia_pus	SB	144	yes	0.2	1.072914	0.006204645	0.006657051
Strombosia_pus	SB	144	yes	0.205	1.083791	0.006361725	0.00689478
Strombosia_pus	SB	144	yes	0.21	1.102328	0.006518805	0.007185861
Strombosia_pus	SB	144	yes	0.215	1.125767	0.006675884	0.00751549
Strombosia_pus	SB	144	yes	0.22	1.140483	0.006832964	0.007792879
Strombosia_pus	SB	144	yes	0.225	1.143206	0.006990044	0.00799106
Strombosia_pus	SB	144	yes	0.23	1.132912	0.007147123	0.008097062
Strombosia_pus	SB	144	yes	0.235	1.120779	0.007304203	0.008186397
Strombosia_pus	SB	144	yes	0.24	1.104911	0.007461283	0.008244053
Strombosia_pus	SB	144	yes	0.245	1.095298	0.007618362	0.008344377
Strombosia_pus	SB	144	yes	0.25	1.105402	0.007775442	0.008594989
Strombosia_pus	SB	144	yes	0.255	1.112559	0.007932521	0.008825398
Strombosia_pus	SB	144	yes	0.26	1.113061	0.008089601	0.009004219
Strombosia_pus	SB	144	yes	0.265	1.112973	0.008246681	0.009178333
Strombosia_pus	SB	144	yes	0.27	1.110653	0.00840376	0.009333662
Strombosia_pus	SB	144	yes	0.275	1.10624	0.00856084	0.009470344
Strombosia_pus	SB	144	yes	0.28	1.09004	0.00871792	0.009502881
Strombosia_pus	SB	144	yes	0.285	1.085624	0.008874999	0.009634912
Strombosia_pus	SB	144	yes	0.29	1.097592	0.009032079	0.009913538
Strombosia_pus	SB	144	yes	0.295	1.102065	0.009189159	0.01012705
Strombosia_pus	SB	144	yes	0.3	1.107223	0.009346238	0.01034837
Strombosia_pus	SB	144	yes	0.305	1.11307	0.009503318	0.010577858
Strombosia_pus	SB	144	yes	0.31	1.107662	0.009660397	0.010700455
Strombosia_pus	SB	144	yes	0.315	1.106812	0.009817477	0.010866101
Strombosia_pus	SB	144	yes	0.32	1.110012	0.009974557	0.011071878
Strombosia_pus	SB	144	yes	0.325	1.110467	0.010131636	0.011250848
Strombosia_pus	SB	144	yes	0.33	1.110539	0.010288716	0.01142602
Strombosia_pus	SB	144	yes	0.335	1.110875	0.010445796	0.011603973
Strombosia_pus	SB	144	yes	0.34	1.09978	0.010602875	0.01166083
Strombosia_pus	SB	144	yes	0.345	1.074623	0.010759955	0.011562895
Strombosia_pus	SB	144	yes	0.35	1.05452	0.010917034	0.011512231
Strombosia_pus	SB	144	yes	0.355	1.050161	0.011074114	0.011629603
Strombosia_pus	SB	144	yes	0.36	1.056991	0.011231194	0.011871271
Strombosia_pus	SB	144	yes	0.365	1.070558	0.011388273	0.012191807
Strombosia_pus	SB	144	yes	0.37	1.083298	0.011545353	0.012507058
Strombosia_pus	SB	144	yes	0.375	1.089	0.011702433	0.012743949
Strombosia_pus	SB	144	yes	0.38	1.087792	0.011859512	0.012900683
Strombosia_pus	SB	144	yes	0.385	1.081724	0.012016592	0.012998636
Strombosia_pus	SB	144	yes	0.39	1.068447	0.012173672	0.013006923
Strombosia_pus	SB	144	yes	0.395	1.061494	0.012330751	0.013089018
Strombosia_pus	SB	144	yes	0.4	1.047428	0.012487831	0.013080104
Strombosia_pus	SB	144	yes	0.405	1.035845	0.01264491	0.013098167
Strombosia_pus	SB	144	yes	0.41	1.028946	0.01280199	0.013172556
Strombosia_pus	SB	144	yes	0.415	1.025	0.01295907	0.013283046
Strombosia_pus	SB	144	yes	0.42	1.031331	0.013116149	0.013527091
Strombosia_pus	SB	144	yes	0.425	1.043698	0.013273229	0.013853243
Strombosia_pus	SB	144	yes	0.43	1.05114	0.013430309	0.014117135
Strombosia_pus	SB	144	yes	0.435	1.060578	0.013587388	0.014410485
Strombosia_pus	SB	144	yes	0.44	1.075992	0.013744468	0.014788937
Strombosia_pus	SB	144	yes	0.445	1.100709	0.013901547	0.015301558
Strombosia_pus	SB	144	yes	0.45	1.123084	0.014058627	0.015789019
Strombosia_pus	SB	144	yes	0.455	1.135944	0.014215707	0.016148247
Strombosia_pus	SB	144	yes	0.46	1.141007	0.014372786	0.01639945
Strombosia_pus	SB	144	yes	0.465	1.127171	0.014529866	0.016377644
Strombosia_pus	SB	144	yes	0.47	1.111141	0.014686946	0.016319267
Strombosia_pus	SB	144	yes	0.475	1.099646	0.014844025	0.016323173
Strombosia_pus	SB	144	yes	0.48	1.093795	0.015001105	0.016408134
Strombosia_pus	SB	144	yes	0.485	1.102713	0.015158185	0.016715127
Strombosia_pus	SB	144	yes	0.49	1.118182	0.015315264	0.017125253
Strombosia_pus	SB	144	yes	0.495	1.127174	0.015472344	0.017440024
Strombosia_pus	SB	144	yes	0.5	1.128483	0.015629423	0.017637539
Strombosia_pus	SB	144	yes	0.505	1.119731	0.015786503	0.017676637
Strombosia_pus	SB	144	yes	0.51	1.100064	0.015943583	0.017538961
Strombosia_pus	SB	144	yes	0.515	1.080767	0.016100662	0.017401065
Strombosia_pus	SB	144	yes	0.52	1.074443	0.016257742	0.017468017
Strombosia_pus	SB	144	yes	0.525	1.073456	0.016414822	0.017620589
Strombosia_pus	SB	144	yes	0.53	1.07591	0.016571901	0.017829874
Strombosia_pus	SB	144	yes	0.535	1.070476	0.016728981	0.017907973
Strombosia_pus	SB	144	yes	0.54	1.058118	0.016886061	0.017867445
Strombosia_pus	SB	144	yes	0.545	1.048249	0.01704314	0.017865455
Strombosia_pus	SB	144	yes	0.55	1.047194	0.01720022	0.018011967
Strombosia_pus	SB	144	yes	0.555	1.058357	0.017357299	0.018370219
Strombosia_pus	SB	144	yes	0.56	1.087805	0.017514379	0.019052229
Strombosia_pus	SB	144	yes	0.565	1.113383	0.017671459	0.019675102
Strombosia_pus	SB	144	yes	0.57	1.134169	0.017828538	0.020220575
Strombosia_pus	SB	144	yes	0.575	1.147563	0.017985618	0.02063963
Strombosia_pus	SB	144	yes	0.58	1.150585	0.018142698	0.020874716
Strombosia_pus	SB	144	yes	0.585	1.144305	0.018299777	0.020940527
Strombosia_pus	SB	144	yes	0.59	1.13565	0.018456857	0.020960529
Strombosia_pus	SB	144	yes	0.595	1.120741	0.018613936	0.020861402
Strombosia_pus	SB	144	yes	0.6	1.100118	0.018771016	0.020650333
Strombosia_pus	SB	144	yes	0.605	1.091315	0.018928096	0.020656515
Strombosia_pus	SB	144	yes	0.61	1.086425	0.019085175	0.020734612
Strombosia_pus	SB	144	yes	0.615	1.091706	0.019242255	0.021006885
Strombosia_pus	SB	144	yes	0.62	1.078673	0.019399335	0.020925538
Strombosia_pus	SB	144	yes	0.625	1.065699	0.019556414	0.020841251
Strombosia_pus	SB	144	yes	0.63	1.058734	0.019713494	0.020871346
Strombosia_pus	SB	144	yes	0.635	1.063929	0.019870574	0.021140879
Strombosia_pus	SB	144	yes	0.64	1.079901	0.020027653	0.021627883
Strombosia_pus	SB	144	yes	0.645	1.096295	0.020184733	0.022128422
Strombosia_pus	SB	144	yes	0.65	1.104787	0.020341812	0.02247337
Strombosia_pus	SB	144	yes	0.655	1.106729	0.020498892	0.022686718
Strombosia_pus	SB	144	yes	0.66	1.100276	0.020655972	0.02272727
Strombosia_pus	SB	144	yes	0.665	1.089924	0.020813051	0.022684644
Strombosia_pus	SB	144	yes	0.67	1.08439	0.020970131	0.0227398
Strombosia_pus	SB	144	yes	0.675	1.077539	0.021127211	0.022765393
Strombosia_pus	SB	144	yes	0.68	1.070587	0.02128429	0.022786684
Strombosia_pus	SB	144	yes	0.685	1.057657	0.02144137	0.022677615
Strombosia_pus	SB	144	yes	0.69	1.047964	0.021598449	0.022634398
Strombosia_pus	SB	144	yes	0.695	1.042714	0.021755529	0.022684795
Strombosia_pus	SB	144	yes	0.7	1.03279	0.021912609	0.022631123
Strombosia_pus	SB	144	yes	0.705	1.028238	0.022069688	0.022692892
Strombosia_pus	SB	144	yes	0.71	1.044509	0.022226768	0.023216059
Strombosia_pus	SB	144	yes	0.715	1.060902	0.022383848	0.023747069
Strombosia_pus	SB	144	yes	0.72	1.078223	0.022540927	0.024304146
Strombosia_pus	SB	144	yes	0.725	1.092629	0.022698007	0.024800501
Strombosia_pus	SB	144	yes	0.73	1.099898	0.022855087	0.025138264
Strombosia_pus	SB	144	yes	0.735	1.096567	0.023012166	0.025234382
Strombosia_pus	SB	144	yes	0.74	1.079011	0.023169246	0.024999871
Strombosia_pus	SB	144	yes	0.745	1.057168	0.023326325	0.024659845
Strombosia_pus	SB	144	yes	0.75	1.044684	0.023483405	0.024532738
Strombosia_pus	SB	144	yes	0.755	1.029559	0.023640485	0.024339274
Strombosia_pus	SB	144	yes	0.76	1.022838	0.023797564	0.024341053
Strombosia_pus	SB	144	yes	0.765	1.014003	0.023954644	0.024290081
Strombosia_pus	SB	144	yes	0.77	1.006372	0.024111724	0.024265364
Strombosia_pus	SB	144	yes	0.775	1.002939	0.024268803	0.024340129
Strombosia_pus	SB	144	yes	0.78	1.002724	0.024425883	0.024492419
Strombosia_pus	SB	144	yes	0.785	0.995142	0.024582963	0.024463538
Strombosia_pus	SB	144	yes	0.79	0.987021	0.024740042	0.024418941
Strombosia_pus	SB	144	yes	0.795	0.975726	0.024897122	0.024292769
Strombosia_pus	SB	144	yes	0.8	0.963074	0.025054201	0.02412905
Strombosia_pus	SB	144	yes	0.805	0.955494	0.025211281	0.024089228
Strombosia_pus	SB	144	yes	0.81	0.962398	0.025368361	0.02441446
Strombosia_pus	SB	144	yes	0.815	0.973901	0.02552544	0.024859252
Strombosia_pus	SB	144	yes	0.82	0.991021	0.02568252	0.025451917
Strombosia_pus	SB	144	yes	0.825	1.005969	0.0258396	0.025993836
Strombosia_pus	SB	144	yes	0.83	1.015847	0.025996679	0.026408649
Strombosia_pus	SB	144	yes	0.835	1.021758	0.026153759	0.026722812
Strombosia_pus	SB	144	yes	0.84	1.020438	0.026310838	0.026848579
Strombosia_pus	SB	144	yes	0.845	1.02239	0.026467918	0.027060535
Strombosia_pus	SB	144	yes	0.85	1.028458	0.026624998	0.027382692
Strombosia_pus	SB	144	yes	0.855	1.046664	0.026782077	0.028031836
Strombosia_pus	SB	144	yes	0.86	1.058619	0.026939157	0.028518303
Strombosia_pus	SB	144	yes	0.865	1.063966	0.027096237	0.028829475
Strombosia_pus	SB	144	yes	0.87	1.072257	0.027253316	0.029222559
Strombosia_pus	SB	144	yes	0.875	1.082955	0.027410396	0.029684225
Strombosia_pus	SB	144	yes	0.88	1.087841	0.027567476	0.02998903
Strombosia_pus	SB	144	yes	0.885	1.087915	0.027724555	0.030161959
Strombosia_pus	SB	144	yes	0.89	1.083136	0.027881635	0.030199602
Strombosia_pus	SB	144	yes	0.895	1.072464	0.028038714	0.030070512
Strombosia_pus	SB	144	yes	0.9	1.061863	0.028195794	0.02994007
Strombosia_pus	SB	144	yes	0.905	1.064207	0.028352874	0.030173327
Strombosia_pus	SB	144	yes	0.91	1.061931	0.028509953	0.030275603
Strombosia_pus	SB	144	yes	0.915	1.05276	0.028667033	0.030179506
Strombosia_pus	SB	144	yes	0.92	1.054793	0.028824113	0.030403472
Strombosia_pus	SB	144	yes	0.925	1.04507	0.028981192	0.030287375
Strombosia_pus	SB	144	yes	0.93	1.041208	0.029138272	0.030339002
Strombosia_pus	SB	144	yes	0.935	1.042937	0.029295351	0.030553206
Strombosia_pus	SB	144	yes	0.94	1.055949	0.029452431	0.031100265
Strombosia_pus	SB	144	yes	0.945	1.082014	0.029609511	0.032037905
Strombosia_pus	SB	144	yes	0.95	1.102155	0.02976659	0.032807396
Strombosia_pus	SB	144	yes	0.955	1.112974	0.02992367	0.033304267
Strombosia_pus	SB	144	yes	0.96	1.116661	0.03008075	0.03359
Strombosia_pus	SB	144	yes	0.965	1.104329	0.030237829	0.033392512
Strombosia_pus	SB	144	yes	0.97	1.090398	0.030394909	0.033142548
Strombosia_pus	SB	144	yes	0.975	1.085752	0.030551989	0.033171883
Strombosia_pus	SB	144	yes	0.98	1.081	0.030709068	0.033196503
Strombosia_pus	SB	144	yes	0.985	1.066192	0.030866148	0.03290924
Strombosia_pus	SB	144	yes	0.99	1.04801	0.031023227	0.032512653
Strombosia_pus	SB	144	yes	0.995	1.028435	0.031180307	0.032066919
Strombosia_pus	SB	144	yes	1	1.010854	0.031337387	0.031677523
Strombosia_pus	SB	144	yes	1.005	1.001345	0.031494466	0.031536826
Strombosia_pus	SB	144	yes	1.01	1.00244	0.031651546	0.031728776
Strombosia_pus	SB	144	yes	1.015	1.005188	0.031808626	0.031973649
Strombosia_pus	SB	144	yes	1.02	1.017746	0.031965705	0.032532969
Strombosia_pus	SB	144	yes	1.025	1.017833	0.032122785	0.032695631
Strombosia_pus	SB	144	yes	1.03	1.011338	0.032279865	0.032645854
Strombosia_pus	SB	144	yes	1.035	1.004981	0.032436944	0.032598513
Strombosia_pus	SB	144	yes	1.04	1.009496	0.032594024	0.032903537
Strombosia_pus	SB	144	yes	1.045	1.012459	0.032751103	0.033159149
Strombosia_pus	SB	144	yes	1.05	1.008465	0.032908183	0.033186751
Strombosia_pus	SB	144	yes	1.055	1.012721	0.033065263	0.033485886
Strombosia_pus	SB	144	yes	1.06	1.021728	0.033222342	0.033944197
Strombosia_pus	SB	144	yes	1.065	1.025259	0.033379422	0.034222553
Strombosia_pus	SB	144	yes	1.07	1.034368	0.033536502	0.034689084
Strombosia_pus	SB	144	yes	1.075	1.051032	0.033693581	0.035413032
Strombosia_pus	SB	144	yes	1.08	1.06288	0.033850661	0.03597919
Strombosia_pus	SB	144	yes	1.085	1.069843	0.03400774	0.036382943
Strombosia_pus	SB	144	yes	1.09	1.073692	0.03416482	0.036682494
Strombosia_pus	SB	144	yes	1.095	1.068062	0.0343219	0.036657917
Strombosia_pus	SB	144	yes	1.1	1.070752	0.034478979	0.036918436
Strombosia_pus	SB	144	yes	1.105	1.087697	0.034636059	0.037673537
Strombosia_pus	SB	144	yes	1.11	1.109821	0.034793139	0.038614156
Strombosia_pus	SB	144	yes	1.115	1.11142	0.034950218	0.038844372
Strombosia_pus	SB	144	yes	1.12	1.088683	0.035107298	0.038220718
Strombosia_pus	SB	144	yes	1.125	1.067536	0.035264378	0.037645993
Strombosia_pus	SB	144	yes	1.13	1.055659	0.035421457	0.03739298
Strombosia_pus	SB	144	yes	1.135	1.05745	0.035578537	0.037622524
Strombosia_pus	SB	144	yes	1.14	1.071238	0.035735616	0.03828135
Strombosia_pus	SB	144	yes	1.145	1.075764	0.035892696	0.03861207
Strombosia_pus	SB	144	yes	1.15	1.070903	0.036049776	0.038605813
Strombosia_pus	SB	144	yes	1.155	1.070396	0.036206855	0.038755673
Strombosia_pus	SB	144	yes	1.16	1.07047	0.036363935	0.038926501
Strombosia_pus	SB	144	yes	1.165	1.072264	0.036521015	0.039160169
Strombosia_pus	SB	144	yes	1.17	1.085768	0.036678094	0.039823901
Strombosia_pus	SB	144	yes	1.175	1.108393	0.036835174	0.040827849
Strombosia_pus	SB	144	yes	1.18	1.113933	0.036992253	0.041206892
Strombosia_pus	SB	144	yes	1.185	1.100117	0.037149333	0.040868613
Strombosia_pus	SB	144	yes	1.19	1.070717	0.037306413	0.03994461
Strombosia_pus	SB	144	yes	1.195	1.057514	0.037463492	0.039618168
Strombosia_pus	SB	144	yes	1.2	1.064951	0.037620572	0.040064066
Strombosia_pus	SB	144	yes	1.205	1.069725	0.037777652	0.040411698
Strombosia_pus	SB	144	yes	1.21	1.056996	0.037934731	0.040096859
Strombosia_pus	SB	144	yes	1.215	1.03706	0.038091811	0.039503493
Strombosia_pus	SB	144	yes	1.22	1.020983	0.038248891	0.039051467
Strombosia_pus	SB	144	yes	1.225	1.022171	0.03840597	0.039257469
Strombosia_pus	SB	144	yes	1.23	1.0384	0.03856305	0.040043871
Strombosia_pus	SB	144	yes	1.235	1.046993	0.038720129	0.040539704
Strombosia_pus	SB	144	yes	1.24	1.048435	0.038877209	0.040760227
Strombosia_pus	SB	144	yes	1.245	1.042402	0.039034289	0.040689421
Strombosia_pus	SB	144	yes	1.25	1.0348	0.039191368	0.040555228
Strombosia_pus	SB	144	yes	1.255	1.024639	0.039348448	0.040317954
Strombosia_pus	SB	144	yes	1.26	1.016967	0.039505528	0.040175818
Strombosia_pus	SB	144	yes	1.265	1.014473	0.039662607	0.040236644
Strombosia_pus	SB	144	yes	1.27	1.016735	0.039819687	0.040486069
Strombosia_pus	SB	144	yes	1.275	1.025647	0.039976767	0.041002051
Strombosia_pus	SB	144	yes	1.28	1.04133	0.040133846	0.041792578
Strombosia_pus	SB	144	yes	1.285	1.060072	0.040290926	0.042711282
Strombosia_pus	SB	144	yes	1.29	1.081034	0.040448005	0.043725669
Strombosia_pus	SB	144	yes	1.295	1.101151	0.040605085	0.04471233
Strombosia_pus	SB	144	yes	1.3	1.10703	0.040762165	0.045124939
Strombosia_pus	SB	144	yes	1.305	1.098017	0.040919244	0.044930026
Strombosia_pus	SB	144	yes	1.31	1.08127	0.041076324	0.044414597
Strombosia_pus	SB	144	yes	1.315	1.061166	0.041233404	0.043755486
Strombosia_pus	SB	144	yes	1.32	1.046946	0.041390483	0.043333601
Strombosia_pus	SB	144	yes	1.325	1.03479	0.041547563	0.042993003
Strombosia_pus	SB	144	yes	1.33	1.029657	0.041704642	0.042941477
Strombosia_pus	SB	144	yes	1.335	1.025374	0.041861722	0.042923921
Strombosia_pus	SB	144	yes	1.34	1.016374	0.042018802	0.042706818
Strombosia_pus	SB	144	yes	1.345	1.003601	0.042175881	0.042327757
Strombosia_pus	SB	144	yes	1.35	0.992564	0.042332961	0.042018173
Strombosia_pus	SB	144	yes	1.355	0.990114	0.042490041	0.042069984
Strombosia_pus	SB	144	yes	1.36	0.991432	0.04264712	0.04228172
Strombosia_pus	SB	144	yes	1.365	0.996819	0.0428042	0.04266804
Strombosia_pus	SB	144	yes	1.37	1.000485	0.04296128	0.042982116
Strombosia_pus	SB	144	yes	1.375	1.00563	0.043118359	0.043361116
Strombosia_pus	SB	144	yes	1.38	1.015175	0.043275439	0.043932144
Strombosia_pus	SB	144	yes	1.385	1.020263	0.043432518	0.044312592
Strombosia_pus	SB	144	yes	1.39	1.028189	0.043589598	0.044818345
Strombosia_pus	SB	144	yes	1.395	1.040241	0.043746678	0.045507088
Strombosia_pus	SB	144	yes	1.4	1.051977	0.043903757	0.046185743
Strombosia_pus	SB	144	yes	1.405	1.054879	0.044060837	0.046478852
Strombosia_pus	SB	144	yes	1.41	1.05717	0.044217917	0.046745855
Strombosia_pus	SB	144	yes	1.415	1.056289	0.044374996	0.04687282
Strombosia_pus	SB	144	yes	1.42	1.043413	0.044532076	0.046465347
Strombosia_pus	SB	144	yes	1.425	1.020679	0.044689155	0.045613283
Strombosia_pus	SB	144	yes	1.43	1.002147	0.044846235	0.04494252
Strombosia_pus	SB	144	yes	1.435	0.997433	0.045003315	0.044887791
Strombosia_pus	SB	144	yes	1.44	1.001235	0.045160394	0.045216167
Strombosia_pus	SB	144	yes	1.445	1.001696	0.045317474	0.045394332
Strombosia_pus	SB	144	yes	1.45	0.997268	0.045474554	0.045350317
Strombosia_pus	SB	144	yes	1.455	0.984119	0.045631633	0.044906957
Strombosia_pus	SB	144	yes	1.46	0.973986	0.045788713	0.044597565
Strombosia_pus	SB	144	yes	1.465	0.967729	0.045945793	0.044463076
Strombosia_pus	SB	144	yes	1.47	0.963217	0.046102872	0.04440707
Strombosia_pus	SB	144	yes	1.475	0.958362	0.046259952	0.04433378
Strombosia_pus	SB	144	yes	1.48	0.957123	0.046417031	0.044426808
Strombosia_pus	SB	144	yes	1.485	0.962151	0.046574111	0.044811328
Strombosia_pus	SB	144	yes	1.49	0.977676	0.046731191	0.045687964
Strombosia_pus	SB	144	yes	1.495	1.001315	0.04688827	0.046949928
Strombosia_pus	SB	144	yes	1.5	1.0235	0.04704535	0.048150916
Strombosia_pus	SB	144	yes	1.505	1.040185	0.04720243	0.049099259
Strombosia_pus	SB	144	yes	1.51	1.043898	0.047359509	0.049438497
Strombosia_pus	SB	144	yes	1.515	1.045841	0.047516589	0.049694797
Strombosia_pus	SB	144	yes	1.52	1.04072	0.047673669	0.04961494
Strombosia_pus	SB	144	yes	1.525	1.03323	0.047830748	0.049420164
Strombosia_pus	SB	144	yes	1.53	1.031087	0.047987828	0.049479625
Strombosia_pus	SB	144	yes	1.535	1.035027	0.048144907	0.049831279
Strombosia_pus	SB	144	yes	1.54	1.040411	0.048301987	0.050253919
Strombosia_pus	SB	144	yes	1.545	1.045888	0.048459067	0.050682756
Strombosia_pus	SB	144	yes	1.55	1.053996	0.048616146	0.051241224
Strombosia_pus	SB	144	yes	1.555	1.051848	0.048773226	0.05130202
Strombosia_pus	SB	144	yes	1.56	1.039921	0.048930306	0.050883652
Strombosia_pus	SB	144	yes	1.565	1.031055	0.049087385	0.050611794
Strombosia_pus	SB	144	yes	1.57	1.024437	0.049244465	0.050447852
Strombosia_pus	SB	144	yes	1.575	1.022386	0.049401544	0.050507447
Strombosia_pus	SB	144	yes	1.58	1.02284	0.049558624	0.050690543
Strombosia_pus	SB	144	yes	1.585	1.027298	0.049715704	0.051072843
Strombosia_pus	SB	144	yes	1.59	1.0252	0.049872783	0.051129578
Strombosia_pus	SB	144	yes	1.595	1.021729	0.050029863	0.051116962
Strombosia_pus	SB	144	yes	1.6	1.021659	0.050186943	0.051273942
Strombosia_pus	SB	144	yes	1.605	1.024073	0.050344022	0.051555954
Strombosia_pus	SB	144	yes	1.61	1.026809	0.050501102	0.051854986
Strombosia_pus	SB	144	yes	1.615	1.025607	0.050658182	0.051955386
Strombosia_pus	SB	144	yes	1.62	1.026497	0.050815261	0.052161713
Strombosia_pus	SB	144	yes	1.625	1.025264	0.050972341	0.052260106
Strombosia_pus	SB	144	yes	1.63	1.03155	0.05112942	0.052742554
Strombosia_pus	SB	144	yes	1.635	1.041559	0.0512865	0.053417916
Strombosia_pus	SB	144	yes	1.64	1.045266	0.05144358	0.053772225
Strombosia_pus	SB	144	yes	1.645	1.039289	0.051600659	0.053627998
Strombosia_pus	SB	144	yes	1.65	1.023561	0.051757739	0.052977203
Strombosia_pus	SB	144	yes	1.655	1.012888	0.051914819	0.052583897
Strombosia_pus	SB	144	yes	1.66	1.001137	0.052071898	0.052131104
Strombosia_pus	SB	144	yes	1.665	0.994932	0.052228978	0.051964281
Strombosia_pus	SB	144	yes	1.67	0.998088	0.052386057	0.052285895
Strombosia_pus	SB	144	yes	1.675	1.002681	0.052543137	0.052684005
Strombosia_pus	SB	144	yes	1.68	1.00825	0.052700217	0.053134994
Strombosia_pus	SB	144	yes	1.685	1.007849	0.052857296	0.053272173
Strombosia_pus	SB	144	yes	1.69	1.004502	0.053014376	0.053253047
Strombosia_pus	SB	144	yes	1.695	1.000804	0.053171456	0.053214206
Strombosia_pus	SB	144	yes	1.7	1.003426	0.053328535	0.053511239
Strombosia_pus	SB	144	yes	1.705	1.01709	0.053485615	0.054399684
Strombosia_pus	SB	144	yes	1.71	1.035221	0.053642695	0.055532044
Strombosia_pus	SB	144	yes	1.715	1.044652	0.053799774	0.056202042
Strombosia_pus	SB	144	yes	1.72	1.048013	0.053956854	0.056547484
Strombosia_pus	SB	144	yes	1.725	1.037234	0.054113933	0.056128812
Strombosia_pus	SB	144	yes	1.73	1.029851	0.054271013	0.055891057
Strombosia_pus	SB	144	yes	1.735	1.033787	0.054428093	0.056267055
Strombosia_pus	SB	144	yes	1.74	1.038012	0.054585172	0.056660064
Strombosia_pus	SB	144	yes	1.745	1.041636	0.054742252	0.0570215
Strombosia_pus	SB	144	yes	1.75	1.041217	0.054899332	0.057162117
Strombosia_pus	SB	144	yes	1.755	1.036647	0.055056411	0.057074064
Strombosia_pus	SB	144	yes	1.76	1.025939	0.055213491	0.056645674
Strombosia_pus	SB	144	yes	1.765	1.022109	0.055370571	0.056594758
Strombosia_pus	SB	144	yes	1.77	1.026808	0.05552765	0.057016235
Strombosia_pus	SB	144	yes	1.775	1.04101	0.05568473	0.057968361
Strombosia_pus	SB	144	yes	1.78	1.059684	0.055841809	0.059174672
Strombosia_pus	SB	144	yes	1.785	1.075473	0.055998889	0.060225293
Strombosia_pus	SB	144	yes	1.79	1.082518	0.056155969	0.060789847
Strombosia_pus	SB	144	yes	1.795	1.075111	0.056313048	0.060542778
Strombosia_pus	SB	144	yes	1.8	1.060814	0.056470128	0.059904302
Strombosia_pus	SB	144	yes	1.805	1.043981	0.056627208	0.059117729
Strombosia_pus	SB	144	yes	1.81	1.038518	0.056784287	0.058971504
Strombosia_pus	SB	144	yes	1.815	1.045403	0.056941367	0.059526676
Strombosia_pus	SB	144	yes	1.82	1.05993	0.057098446	0.060520356
Strombosia_pus	SB	144	yes	1.825	1.071564	0.057255526	0.061352961
Strombosia_pus	SB	144	yes	1.83	1.073803	0.057412606	0.061649828
Strombosia_pus	SB	144	yes	1.835	1.05993	0.057569685	0.061019837
Strombosia_pus	SB	144	yes	1.84	1.036882	0.057726765	0.059855844
Strombosia_pus	SB	144	yes	1.845	1.020065	0.057883845	0.059045284
Strombosia_pus	SB	144	yes	1.85	1.01691	0.058040924	0.059022396
Strombosia_pus	SB	144	yes	1.855	1.022268	0.058198004	0.059493957
Strombosia_pus	SB	144	yes	1.86	1.023373	0.058355084	0.059719017
Strombosia_pus	SB	144	yes	1.865	1.010861	0.058512163	0.059147664
Strombosia_pus	SB	144	yes	1.87	0.995325	0.058669243	0.058394964
Strombosia_pus	SB	144	yes	1.875	0.994144	0.058826322	0.058481835
Strombosia_pus	SB	144	yes	1.88	1.005988	0.058983402	0.059336595
Strombosia_pus	SB	144	yes	1.885	1.017393	0.059140482	0.060169112
Strombosia_pus	SB	144	yes	1.89	1.024781	0.059297561	0.060767014
Strombosia_pus	SB	144	yes	1.895	1.031787	0.059454641	0.061344526
Strombosia_pus	SB	144	yes	1.9	1.032266	0.059611721	0.061535152
Strombosia_pus	SB	144	yes	1.905	1.030527	0.0597688	0.061593362
Strombosia_pus	SB	144	yes	1.91	1.042406	0.05992588	0.062467097
Strombosia_pus	SB	144	yes	1.915	1.069475	0.060082959	0.064257223
Strombosia_pus	SB	144	yes	1.92	1.081029	0.060240039	0.065121229
Strombosia_pus	SB	144	yes	1.925	1.058451	0.060397119	0.063927391
Strombosia_pus	SB	144	yes	1.93	1.023738	0.060554198	0.061991634
Strombosia_pus	SB	144	yes	1.935	1.001367	0.060711278	0.06079427
Strombosia_pus	SB	144	yes	1.94	1.001857	0.060868358	0.06098139
Strombosia_pus	SB	144	yes	1.945	1.023634	0.061025437	0.062467712
Strombosia_pus	SB	144	yes	1.95	1.051866	0.061182517	0.064355809
Strombosia_pus	SB	144	yes	1.955	1.075423	0.061339597	0.065966013
Strombosia_pus	SB	144	yes	1.96	1.084618	0.061496676	0.066700402
Strombosia_pus	SB	144	yes	1.965	1.077833	0.061653756	0.066452453
Strombosia_pus	SB	144	yes	1.97	1.067275	0.061810835	0.065969159
Strombosia_pus	SB	144	yes	1.975	1.065201	0.061967915	0.066008285
Strombosia_pus	SB	144	yes	1.98	1.065894	0.062124995	0.066218659
Strombosia_pus	SB	144	yes	1.985	1.060784	0.062282074	0.066067828
Strombosia_pus	SB	144	yes	1.99	1.054952	0.062439154	0.06587031
Strombosia_pus	SB	144	yes	1.995	1.055977	0.062596234	0.066100183
Strombosia_pus	SB	144	yes	2	1.052961	0.062753313	0.066076791
Strombosia_pus	SB	144	yes	2.005	1.049018	0.062910393	0.065994135
Strombosia_pus	SB	144	yes	2.01	1.041536	0.063067473	0.065687043
Strombosia_pus	SB	144	yes	2.015	1.026625	0.063224552	0.064907906
Strombosia_pus	SB	144	yes	2.02	1.010902	0.063381632	0.064072618
Strombosia_pus	SB	144	yes	2.025	1.008122	0.063538711	0.064054773
Strombosia_pus	SB	144	yes	2.03	1.022257	0.063695791	0.065113468
Strombosia_pus	SB	144	yes	2.035	1.031808	0.063852871	0.065883903
Strombosia_pus	SB	144	yes	2.04	1.039369	0.06400995	0.066529958
Strombosia_pus	SB	144	yes	2.045	1.038459	0.06416703	0.06663483
Strombosia_pus	SB	144	yes	2.05	1.038863	0.06432411	0.066823937
Strombosia_pus	SB	144	yes	2.055	1.045106	0.064481189	0.067389678
Strombosia_pus	SB	144	yes	2.06	1.057037	0.064638269	0.068325042
Strombosia_pus	SB	144	yes	2.065	1.069732	0.064795348	0.069313658
Strombosia_pus	SB	144	yes	2.07	1.081294	0.064952428	0.070232671
Strombosia_pus	SB	144	yes	2.075	1.082219	0.065109508	0.070462746
Strombosia_pus	SB	144	yes	2.08	1.067612	0.065266587	0.069679392
Strombosia_pus	SB	144	yes	2.085	1.0496	0.065423667	0.068668681
Strombosia_pus	SB	144	yes	2.09	1.033522	0.065580747	0.067779144
Strombosia_pus	SB	144	yes	2.095	1.013037	0.065737826	0.06659485
Strombosia_pus	SB	144	yes	2.1	0.986718	0.065894906	0.06501969
Strombosia_pus	SB	144	yes	2.105	0.95976	0.066051986	0.063394054
Strombosia_pus	SB	144	yes	2.11	0.942179	0.066209065	0.062380791
Strombosia_pus	SB	144	yes	2.115	0.945238	0.066366145	0.062731802
Strombosia_pus	SB	144	yes	2.12	0.955989	0.066523224	0.063595471
Strombosia_pus	SB	144	yes	2.125	0.973186	0.066680304	0.064892338
Strombosia_pus	SB	144	yes	2.13	0.992669	0.066837384	0.066347399
Strombosia_pus	SB	144	yes	2.135	1.008971	0.066994463	0.067595471
Strombosia_pus	SB	144	yes	2.14	1.022407	0.067151543	0.068656208
Strombosia_pus	SB	144	yes	2.145	1.035309	0.067308623	0.069685223
Strombosia_pus	SB	144	yes	2.15	1.041013	0.067465702	0.070232673
Strombosia_pus	SB	144	yes	2.155	1.043257	0.067622782	0.070547941
Strombosia_pus	SB	144	yes	2.16	1.052726	0.067779862	0.071353622
Strombosia_pus	SB	144	yes	2.165	1.06227	0.067936941	0.072167374
Strombosia_pus	SB	144	yes	2.17	1.067432	0.068094021	0.072685737
Strombosia_pus	SB	144	yes	2.175	1.066501	0.0682511	0.072789867
Strombosia_pus	SB	144	yes	2.18	1.064341	0.06840818	0.072809631
Strombosia_pus	SB	144	yes	2.185	1.063816	0.06856526	0.07294082
Strombosia_pus	SB	144	yes	2.19	1.070712	0.068722339	0.073581833
Strombosia_pus	SB	144	yes	2.195	1.074433	0.068879419	0.074006321
Strombosia_pus	SB	144	yes	2.2	1.075311	0.069036499	0.074235706
Strombosia_pus	SB	144	yes	2.205	1.060935	0.069193578	0.073409889
Strombosia_pus	SB	144	yes	2.21	1.047465	0.069350658	0.072642387
Strombosia_pus	SB	144	yes	2.215	1.039837	0.069507737	0.072276717
Strombosia_pus	SB	144	yes	2.22	1.040377	0.069664817	0.072477673
Strombosia_pus	SB	144	yes	2.225	1.051541	0.069821897	0.073420587
Strombosia_pus	SB	144	yes	2.23	1.063898	0.069978976	0.074450493
Strombosia_pus	SB	144	yes	2.235	1.073315	0.070136056	0.075278081
Strombosia_pus	SB	144	yes	2.24	1.078904	0.070293136	0.075839545
Strombosia_pus	SB	144	yes	2.245	1.076373	0.070450215	0.07583071
Strombosia_pus	SB	144	yes	2.25	1.069304	0.070607295	0.075500663
Strombosia_pus	SB	144	yes	2.255	1.063281	0.070764375	0.075242415
Strombosia_pus	SB	144	yes	2.26	1.062139	0.070921454	0.075328442
Strombosia_pus	SB	144	yes	2.265	1.061288	0.071078534	0.075434795
Strombosia_pus	SB	144	yes	2.27	1.056551	0.071235613	0.075264059
Strombosia_pus	SB	144	yes	2.275	1.05349	0.071392693	0.075211488
Strombosia_pus	SB	144	yes	2.28	1.055532	0.071549773	0.075523075
Strombosia_pus	SB	144	yes	2.285	1.06188	0.071706852	0.076144072
Strombosia_pus	SB	144	yes	2.29	1.056633	0.071863932	0.075933802
Strombosia_pus	SB	144	yes	2.295	1.037172	0.072021012	0.074698177
Strombosia_pus	SB	144	yes	2.3	1.015605	0.072178091	0.07330443
Strombosia_pus	SB	144	yes	2.305	1.00467	0.072335171	0.072672976
Strombosia_pus	SB	144	yes	2.31	1.016796	0.07249225	0.07370983
Strombosia_pus	SB	144	yes	2.315	1.04475	0.07264933	0.075900388
Strombosia_pus	SB	144	yes	2.32	1.085513	0.07280641	0.079032304
Strombosia_pus	SB	144	yes	2.325	1.122338	0.072963489	0.081889697
Strombosia_pus	SB	144	yes	2.33	1.148744	0.073120569	0.083996815
Strombosia_pus	SB	144	yes	2.335	1.153817	0.073277649	0.084548997
Strombosia_pus	SB	144	yes	2.34	1.138818	0.073434728	0.08362879
Strombosia_pus	SB	144	yes	2.345	1.119886	0.073591808	0.082414435
Strombosia_pus	SB	144	yes	2.35	1.108971	0.073748888	0.081785378
Strombosia_pus	SB	144	yes	2.355	1.108705	0.073905967	0.081939915
Strombosia_pus	SB	144	yes	2.36	1.109339	0.074063047	0.082161026
Strombosia_pus	SB	144	yes	2.365	1.102032	0.074220126	0.081792954
Strombosia_pus	SB	144	yes	2.37	1.08343	0.074377206	0.080582496
Strombosia_pus	SB	144	yes	2.375	1.064538	0.074534286	0.079344579
Strombosia_pus	SB	144	yes	2.38	1.045499	0.074691365	0.078089748
Strombosia_pus	SB	144	yes	2.385	1.031865	0.074848445	0.077233491
Strombosia_pus	SB	144	yes	2.39	1.021401	0.075005525	0.076610718
Strombosia_pus	SB	144	yes	2.395	1.013307	0.075162604	0.076162793
Strombosia_pus	SB	144	yes	2.4	1.009977	0.075319684	0.076071148
Strombosia_pus	SB	144	yes	2.405	1.007639	0.075476764	0.07605333
Strombosia_pus	SB	144	yes	2.41	1.00959	0.075633843	0.076359172
Strombosia_pus	SB	144	yes	2.415	1.021523	0.075790923	0.077422171
Strombosia_pus	SB	144	yes	2.42	1.042737	0.075948002	0.079193792
Strombosia_pus	SB	144	yes	2.425	1.064336	0.076105082	0.081001379
Strombosia_pus	SB	144	yes	2.43	1.070775	0.076262162	0.081659616
Strombosia_pus	SB	144	yes	2.435	1.067162	0.076419241	0.08155171
Strombosia_pus	SB	144	yes	2.44	1.059367	0.076576321	0.081122427
Strombosia_pus	SB	144	yes	2.445	1.057414	0.076733401	0.081138972
Strombosia_pus	SB	144	yes	2.45	1.05909	0.07689048	0.081433939
Strombosia_pus	SB	144	yes	2.455	1.054412	0.07704756	0.081239872
Strombosia_pus	SB	144	yes	2.46	1.045818	0.077204639	0.080742002
Strombosia_pus	SB	144	yes	2.465	1.036919	0.077361719	0.080217836
Strombosia_pus	SB	144	yes	2.47	1.036614	0.077518799	0.080357072
Strombosia_pus	SB	144	yes	2.475	1.042423	0.077675878	0.080971122
Strombosia_pus	SB	144	yes	2.48	1.049394	0.077832958	0.081677439
Strombosia_pus	SB	144	yes	2.485	1.054939	0.077990038	0.082274732
Strombosia_pus	SB	144	yes	2.49	1.056325	0.078147117	0.082548754
Strombosia_pus	SB	144	yes	2.495	1.063349	0.078304197	0.083264689
Strombosia_pus	SB	144	yes	2.5	1.072667	0.078461277	0.084162822
Strombosia_pus	SB	144	yes	2.505	1.090919	0.078618356	0.085766258
Strombosia_pus	SB	144	yes	2.51	1.102272	0.078775436	0.086831957
Strombosia_pus	SB	144	yes	2.515	1.110484	0.078932515	0.087653295
Strombosia_pus	SB	144	yes	2.52	1.117013	0.079089595	0.088344106
Strombosia_pus	SB	144	yes	2.525	1.111084	0.079246675	0.088049712
Strombosia_pus	SB	144	yes	2.53	1.101233	0.079403754	0.087442035
Strombosia_pus	SB	144	yes	2.535	1.084229	0.079560834	0.086262163
Strombosia_pus	SB	144	yes	2.54	1.073235	0.079717914	0.085556055
Strombosia_pus	SB	144	yes	2.545	1.064843	0.079874993	0.085054327
Strombosia_pus	SB	144	yes	2.55	1.055928	0.080032073	0.084508107
Strombosia_pus	SB	144	yes	2.555	1.045022	0.080189152	0.083799429
Strombosia_pus	SB	144	yes	2.56	1.039909	0.080346232	0.08355277
Strombosia_pus	SB	144	yes	2.565	1.04094	0.080503312	0.083799117
Strombosia_pus	SB	144	yes	2.57	1.041331	0.080660391	0.083994166
Strombosia_pus	SB	144	yes	2.575	1.042681	0.080817471	0.084266841
Strombosia_pus	SB	144	yes	2.58	1.038456	0.080974551	0.084088508
Strombosia_pus	SB	144	yes	2.585	1.028871	0.08113163	0.083473982
Strombosia_pus	SB	144	yes	2.59	1.020596	0.08128871	0.082962932
Strombosia_pus	SB	144	yes	2.595	1.019407	0.08144579	0.083026408
Strombosia_pus	SB	144	yes	2.6	1.018355	0.081602869	0.08310069
Strombosia_pus	SB	144	yes	2.605	1.017268	0.081759949	0.08317178
Strombosia_pus	SB	144	yes	2.61	1.024241	0.081917028	0.083902779
Strombosia_pus	SB	144	yes	2.615	1.036066	0.082074108	0.085034193
Strombosia_pus	SB	144	yes	2.62	1.048867	0.082231188	0.086249579
Strombosia_pus	SB	144	yes	2.625	1.0545	0.082388267	0.086878428
Strombosia_pus	SB	144	yes	2.63	1.054987	0.082545347	0.087084268
Strombosia_pus	SB	144	yes	2.635	1.04661	0.082702427	0.086557187
Strombosia_pus	SB	144	yes	2.64	1.040577	0.082859506	0.086221696
Strombosia_pus	SB	144	yes	2.645	1.031913	0.083016586	0.085665894
Strombosia_pus	SB	144	yes	2.65	1.023602	0.083173666	0.08513673
Strombosia_pus	SB	144	yes	2.655	1.010829	0.083330745	0.084233134
Strombosia_pus	SB	144	yes	2.66	1.009379	0.083487825	0.084270857
Strombosia_pus	SB	144	yes	2.665	1.019238	0.083644904	0.085254065
Strombosia_pus	SB	144	yes	2.67	1.038979	0.083801984	0.087068502
Strombosia_pus	SB	144	yes	2.675	1.060299	0.083959064	0.089021711
Strombosia_pus	SB	144	yes	2.68	1.074228	0.084116143	0.090359916
Strombosia_pus	SB	144	yes	2.685	1.083518	0.084273223	0.091311554
Strombosia_pus	SB	144	yes	2.69	1.08428	0.084430303	0.091546088
Strombosia_pus	SB	144	yes	2.695	1.071996	0.084587382	0.090677335
Strombosia_pus	SB	144	yes	2.7	1.059721	0.084744462	0.089805486
Strombosia_pus	SB	144	yes	2.705	1.051586	0.084901541	0.089281272
Strombosia_pus	SB	144	yes	2.71	1.048254	0.085058621	0.08916304
Strombosia_pus	SB	144	yes	2.715	1.045418	0.085215701	0.089086027
Strombosia_pus	SB	144	yes	2.72	1.040924	0.08537278	0.088866576
Strombosia_pus	SB	144	yes	2.725	1.038429	0.08552986	0.088816687
Strombosia_pus	SB	144	yes	2.73	1.034603	0.08568694	0.088651965
Strombosia_pus	SB	144	yes	2.735	1.03644	0.085844019	0.088972175
Strombosia_pus	SB	144	yes	2.74	1.038485	0.086001099	0.089310851
Strombosia_pus	SB	144	yes	2.745	1.042998	0.086158179	0.089862808
Strombosia_pus	SB	144	yes	2.75	1.051424	0.086315258	0.090753934
Strombosia_pus	SB	144	yes	2.755	1.058913	0.086472338	0.091566683
Strombosia_pus	SB	144	yes	2.76	1.059537	0.086629417	0.091787073
Strombosia_pus	SB	144	yes	2.765	1.047723	0.086786497	0.090928209
Strombosia_pus	SB	144	yes	2.77	1.035278	0.086943577	0.090010772
Strombosia_pus	SB	144	yes	2.775	1.028738	0.087100656	0.089603755
Strombosia_pus	SB	144	yes	2.78	1.032365	0.087257736	0.090081833
Strombosia_pus	SB	144	yes	2.785	1.04309	0.087414816	0.09118152
Strombosia_pus	SB	144	yes	2.79	1.047534	0.087571895	0.091734538
Strombosia_pus	SB	144	yes	2.795	1.043208	0.087728975	0.091519568
Strombosia_pus	SB	144	yes	2.8	1.034699	0.087886054	0.090935613
Strombosia_pus	SB	144	yes	2.805	1.026035	0.088043134	0.090335337
Strombosia_pus	SB	144	yes	2.81	1.021182	0.088200214	0.090068471
Strombosia_pus	SB	144	yes	2.815	1.018143	0.088357293	0.08996036
Strombosia_pus	SB	144	yes	2.82	1.015725	0.088514373	0.089906262
Strombosia_pus	SB	144	yes	2.825	1.017186	0.088671453	0.09019536
Strombosia_pus	SB	144	yes	2.83	1.023514	0.088828532	0.090917246
Strombosia_pus	SB	144	yes	2.835	1.035591	0.088985612	0.092152699
Strombosia_pus	SB	144	yes	2.84	1.049694	0.089142692	0.093572548
Strombosia_pus	SB	144	yes	2.845	1.06554	0.089299771	0.095152478
Strombosia_pus	SB	144	yes	2.85	1.083879	0.089456851	0.096960402
Strombosia_pus	SB	144	yes	2.855	1.097633	0.08961393	0.098363207
Strombosia_pus	SB	144	yes	2.86	1.103141	0.08977101	0.099030082
Strombosia_pus	SB	144	yes	2.865	1.100783	0.08992809	0.098991312
Strombosia_pus	SB	144	yes	2.87	1.094355	0.090085169	0.098585155
Strombosia_pus	SB	144	yes	2.875	1.081871	0.090242249	0.097630472
Strombosia_pus	SB	144	yes	2.88	1.070827	0.090399329	0.096802042
Strombosia_pus	SB	144	yes	2.885	1.06556	0.090556408	0.096493286
Strombosia_pus	SB	144	yes	2.89	1.061517	0.090713488	0.09629391
Strombosia_pus	SB	144	yes	2.895	1.055203	0.090870568	0.095886895
Strombosia_pus	SB	144	yes	2.9	1.040113	0.091027647	0.094679039
Strombosia_pus	SB	144	yes	2.905	1.025315	0.091184727	0.093493068
Strombosia_pus	SB	144	yes	2.91	1.023587	0.091341806	0.093496286
Strombosia_pus	SB	144	yes	2.915	1.033017	0.091498886	0.094519905
Strombosia_pus	SB	144	yes	2.92	1.046411	0.091655966	0.095909811
Strombosia_pus	SB	144	yes	2.925	1.06378	0.091813045	0.097668881
Strombosia_pus	SB	144	yes	2.93	1.077661	0.091970125	0.099112617
Strombosia_pus	SB	144	yes	2.935	1.082525	0.092127205	0.099730002
Strombosia_pus	SB	144	yes	2.94	1.081449	0.092284284	0.099800747
Strombosia_pus	SB	144	yes	2.945	1.080659	0.092441364	0.099897592
Strombosia_pus	SB	144	yes	2.95	1.080707	0.092598443	0.100071786
Strombosia_pus	SB	144	yes	2.955	1.079752	0.092755523	0.100152962
Strombosia_pus	SB	144	yes	2.96	1.074446	0.092912603	0.099829574
Strombosia_pus	SB	144	yes	2.965	1.076255	0.093069682	0.100166711
Strombosia_pus	SB	144	yes	2.97	1.086522	0.093226762	0.101292928
Strombosia_pus	SB	144	yes	2.975	1.103389	0.093383842	0.103038704
Strombosia_pus	SB	144	yes	2.98	1.116464	0.093540921	0.104435071
Strombosia_pus	SB	144	yes	2.985	1.119854	0.093698001	0.104928081
Strombosia_pus	SB	144	yes	2.99	1.111324	0.093855081	0.104303404
Strombosia_pus	SB	144	yes	2.995	1.096777	0.09401216	0.103110375
Strombosia_pus	SB	144	yes	3	1.082536	0.09416924	0.101941592
Strombosia_pus	SB	144	yes	3.005	1.070497	0.094326319	0.100976042
Strombosia_pus	SB	144	yes	3.01	1.067096	0.094483399	0.100822857
Strombosia_pus	SB	144	yes	3.015	1.068402	0.094640479	0.101114077
Strombosia_pus	SB	144	yes	3.02	1.068059	0.094797558	0.101249385
Strombosia_pus	SB	144	yes	3.025	1.069076	0.094954638	0.101513725
Strombosia_pus	SB	144	yes	3.03	1.0699	0.095111718	0.101760027
Strombosia_pus	SB	144	yes	3.035	1.06764	0.095268797	0.101712779
Strombosia_pus	SB	144	yes	3.04	1.069683	0.095425877	0.102075438
Strombosia_pus	SB	144	yes	3.045	1.077532	0.095582956	0.102993694
Strombosia_pus	SB	144	yes	3.05	1.088915	0.095740036	0.104252761
Strombosia_pus	SB	144	yes	3.055	1.102156	0.095897116	0.105693582
Strombosia_pus	SB	144	yes	3.06	1.112402	0.096054195	0.106850879
Strombosia_pus	SB	144	yes	3.065	1.114943	0.096211275	0.107270088
Strombosia_pus	SB	144	yes	3.07	1.110904	0.096368355	0.107055991
Strombosia_pus	SB	144	yes	3.075	1.098767	0.096525434	0.106058962
Strombosia_pus	SB	144	yes	3.08	1.084144	0.096682514	0.104817767
Strombosia_pus	SB	144	yes	3.085	1.072286	0.096839594	0.10383974
Strombosia_pus	SB	144	yes	3.09	1.064039	0.096996673	0.103208243
Strombosia_pus	SB	144	yes	3.095	1.055573	0.097153753	0.102552878
Strombosia_pus	SB	144	yes	3.1	1.046609	0.097310832	0.101846393
Strombosia_pus	SB	144	yes	3.105	1.04617	0.097467912	0.101968006
Strombosia_pus	SB	144	yes	3.11	1.054148	0.097624992	0.10291119
Strombosia_pus	SB	144	yes	3.115	1.054903	0.097782071	0.1031506
Strombosia_pus	SB	144	yes	3.12	1.04759	0.097939151	0.102600075
Strombosia_pus	SB	144	yes	3.125	1.047435	0.098096231	0.102749425
Strombosia_pus	SB	144	yes	3.13	1.05367	0.09825331	0.103526565
Strombosia_pus	SB	144	yes	3.135	1.054697	0.09841039	0.103793143
Strombosia_pus	SB	144	yes	3.14	1.049354	0.09856747	0.103432168
Strombosia_pus	SB	144	yes	3.145	1.046821	0.098724549	0.103346931
Strombosia_pus	SB	144	yes	3.15	1.046256	0.098881629	0.103455497
Strombosia_pus	SB	144	yes	3.155	1.049805	0.099038708	0.103971331
Strombosia_pus	SB	144	yes	3.16	1.060386	0.099195788	0.105185825
Strombosia_pus	SB	144	yes	3.165	1.075299	0.099352868	0.106834039
Strombosia_pus	SB	144	yes	3.17	1.085387	0.099509947	0.108006803
Strombosia_pus	SB	144	yes	3.175	1.088703	0.099667027	0.108507791
Strombosia_pus	SB	144	yes	3.18	1.086651	0.099824107	0.108473965
Strombosia_pus	SB	144	yes	3.185	1.076725	0.099981186	0.107652243
Strombosia_pus	SB	144	yes	3.19	1.067974	0.100138266	0.106945064
Strombosia_pus	SB	144	yes	3.195	1.063161	0.100295345	0.1066301
Strombosia_pus	SB	144	yes	3.2	1.068931	0.100452425	0.107376711
Strombosia_pus	SB	144	yes	3.205	1.076591	0.100609505	0.108315287
Strombosia_pus	SB	144	yes	3.21	1.085539	0.100766584	0.109386057
Strombosia_pus	SB	144	yes	3.215	1.09066	0.100923664	0.110073403
Strombosia_pus	SB	144	yes	3.22	1.086459	0.101080744	0.109820084
Strombosia_pus	SB	144	yes	3.225	1.081319	0.101237823	0.109470382
Strombosia_pus	SB	144	yes	3.23	1.080457	0.101394903	0.109552833
Strombosia_pus	SB	144	yes	3.235	1.082682	0.101551983	0.109948504
Strombosia_pus	SB	144	yes	3.24	1.084535	0.101709062	0.110307038
Strombosia_pus	SB	144	yes	3.245	1.081727	0.101866142	0.110191356
Strombosia_pus	SB	144	yes	3.25	1.080535	0.102023221	0.110239662
Strombosia_pus	SB	144	yes	3.255	1.081843	0.102180301	0.110543043
Strombosia_pus	SB	144	yes	3.26	1.089242	0.102337381	0.111470173
Strombosia_pus	SB	144	yes	3.265	1.096638	0.10249446	0.11239932
Strombosia_pus	SB	144	yes	3.27	1.102292	0.10265154	0.113151971
Strombosia_pus	SB	144	yes	3.275	1.109551	0.10280862	0.114071407
Strombosia_pus	SB	144	yes	3.28	1.1155	0.102965699	0.114858237
Strombosia_pus	SB	144	yes	3.285	1.119287	0.103122779	0.115423986
Strombosia_pus	SB	144	yes	3.29	1.119753	0.103279858	0.115647931
Strombosia_pus	SB	144	yes	3.295	1.112954	0.103436938	0.115120554
Strombosia_pus	SB	144	yes	3.3	1.104765	0.103594018	0.114447045
Strombosia_pus	SB	144	yes	3.305	1.097334	0.103751097	0.113849607
Strombosia_pus	SB	144	yes	3.31	1.09289	0.103908177	0.113560208
Strombosia_pus	SB	144	yes	3.315	1.095577	0.104065257	0.114011502
Strombosia_pus	SB	144	yes	3.32	1.105985	0.104222336	0.115268341
Strombosia_pus	SB	144	yes	3.325	1.118643	0.104379416	0.116763303
Strombosia_pus	SB	144	yes	3.33	1.128501	0.104536496	0.11796954
Strombosia_pus	SB	144	yes	3.335	1.130504	0.104693575	0.118356506
Strombosia_pus	SB	144	yes	3.34	1.123546	0.104850655	0.117804534
Strombosia_pus	SB	144	yes	3.345	1.110922	0.105007734	0.116655402
Strombosia_pus	SB	144	yes	3.35	1.094466	0.105164814	0.115099313
Strombosia_pus	SB	144	yes	3.355	1.084553	0.105321894	0.114227176
Strombosia_pus	SB	144	yes	3.36	1.083821	0.105478973	0.114320326
Strombosia_pus	SB	144	yes	3.365	1.087752	0.105636053	0.114905828
Strombosia_pus	SB	144	yes	3.37	1.090839	0.105793133	0.115403275
Strombosia_pus	SB	144	yes	3.375	1.096427	0.105950212	0.116166673
Strombosia_pus	SB	144	yes	3.38	1.10246	0.106107292	0.116979045
Strombosia_pus	SB	144	yes	3.385	1.10613	0.106264372	0.117542209
Strombosia_pus	SB	144	yes	3.39	1.118009	0.106421451	0.11898014
Strombosia_pus	SB	144	yes	3.395	1.127654	0.106578531	0.120183707
Strombosia_pus	SB	144	yes	3.4	1.131296	0.10673561	0.120749569
Strombosia_pus	SB	144	yes	3.405	1.130199	0.10689269	0.120810011
Strombosia_pus	SB	144	yes	3.41	1.126208	0.10704977	0.120560307
Strombosia_pus	SB	144	yes	3.415	1.127979	0.107206849	0.120927075
Strombosia_pus	SB	144	yes	3.42	1.133591	0.107363929	0.121706784
Strombosia_pus	SB	144	yes	3.425	1.133272	0.107521009	0.121850548
Strombosia_pus	SB	144	yes	3.43	1.123869	0.107678088	0.121016065
Strombosia_pus	SB	144	yes	3.435	1.110712	0.107835168	0.119773815
Strombosia_pus	SB	144	yes	3.44	1.097104	0.107992247	0.118478727
Strombosia_pus	SB	144	yes	3.445	1.085385	0.108149327	0.117383657
Strombosia_pus	SB	144	yes	3.45	1.081499	0.108306407	0.117133271
Strombosia_pus	SB	144	yes	3.455	1.080286	0.108463486	0.117171586
Strombosia_pus	SB	144	yes	3.46	1.08454	0.108620566	0.117803349
Strombosia_pus	SB	144	yes	3.465	1.090133	0.108777646	0.118582101
Strombosia_pus	SB	144	yes	3.47	1.097085	0.108934725	0.119510653
Strombosia_pus	SB	144	yes	3.475	1.112074	0.109091805	0.12131816
Strombosia_pus	SB	144	yes	3.48	1.129873	0.109248885	0.123437365
Strombosia_pus	SB	144	yes	3.485	1.137314	0.109405964	0.124428935
Strombosia_pus	SB	144	yes	3.49	1.129394	0.109563044	0.123739844
Strombosia_pus	SB	144	yes	3.495	1.107139	0.109720123	0.121475428
Strombosia_pus	SB	144	yes	3.5	1.081875	0.109877203	0.118873399
Strombosia_pus	SB	144	yes	3.505	1.059776	0.110034283	0.116611692
Strombosia_pus	SB	144	yes	3.51	1.050429	0.110191362	0.115748203
Strombosia_pus	SB	144	yes	3.515	1.053024	0.110348442	0.116199558
Strombosia_pus	SB	144	yes	3.52	1.060138	0.110505522	0.117151103
Strombosia_pus	SB	144	yes	3.525	1.068134	0.110662601	0.118202487
Strombosia_pus	SB	144	yes	3.53	1.072012	0.110819681	0.118800028
Strombosia_pus	SB	144	yes	3.535	1.079408	0.11097676	0.119789203
Strombosia_pus	SB	144	yes	3.54	1.0925	0.11113384	0.12141372
Strombosia_pus	SB	144	yes	3.545	1.108385	0.11129092	0.123353186
Strombosia_pus	SB	144	yes	3.55	1.1194	0.111447999	0.124754891
Strombosia_pus	SB	144	yes	3.555	1.125406	0.111605079	0.125601026
Strombosia_pus	SB	144	yes	3.56	1.133197	0.111762159	0.126648543
Strombosia_pus	SB	144	yes	3.565	1.129153	0.111919238	0.126373944
Strombosia_pus	SB	144	yes	3.57	1.110695	0.112076318	0.124482606
Strombosia_pus	SB	144	yes	3.575	1.088159	0.112233398	0.122127782
Strombosia_pus	SB	144	yes	3.58	1.067515	0.112390477	0.11997852
Strombosia_pus	SB	144	yes	3.585	1.058861	0.112547557	0.119172219
Strombosia_pus	SB	144	yes	3.59	1.063021	0.112704636	0.119807395
Strombosia_pus	SB	144	yes	3.595	1.07363	0.112861716	0.121171724
Strombosia_pus	SB	144	yes	3.6	1.082752	0.113018796	0.122371327
Strombosia_pus	SB	144	yes	3.605	1.088617	0.113175875	0.123205182
Strombosia_pus	SB	144	yes	3.61	1.092769	0.113332955	0.12384674
Strombosia_pus	SB	144	yes	3.615	1.094178	0.113490035	0.124178299
Strombosia_pus	SB	144	yes	3.62	1.097077	0.113647114	0.124679635
Strombosia_pus	SB	144	yes	3.625	1.092853	0.113804194	0.124371255
Strombosia_pus	SB	144	yes	3.63	1.086258	0.113961274	0.123791345
Strombosia_pus	SB	144	yes	3.635	1.082478	0.114118353	0.123530607
Strombosia_pus	SB	144	yes	3.64	1.078433	0.114275433	0.123238398
Strombosia_pus	SB	144	yes	3.645	1.070687	0.114432512	0.122521403
Strombosia_pus	SB	144	yes	3.65	1.061773	0.114589592	0.121668135
Strombosia_pus	SB	144	yes	3.655	1.048884	0.114746672	0.120355948
Strombosia_pus	SB	144	yes	3.66	1.041152	0.114903751	0.11963227
Strombosia_pus	SB	144	yes	3.665	1.038813	0.115060831	0.119526687
Strombosia_pus	SB	144	yes	3.67	1.046136	0.115217911	0.120533604
Strombosia_pus	SB	144	yes	3.675	1.052847	0.11537499	0.121472212
Strombosia_pus	SB	144	yes	3.68	1.049938	0.11553207	0.12130151
Strombosia_pus	SB	144	yes	3.685	1.040144	0.115689149	0.120333375
Strombosia_pus	SB	144	yes	3.69	1.031862	0.115846229	0.119537322
Strombosia_pus	SB	144	yes	3.695	1.03778	0.116003309	0.120385914
Strombosia_pus	SB	144	yes	3.7	1.063725	0.116160388	0.123562709
Strombosia_pus	SB	144	yes	3.705	1.098539	0.116317468	0.127779275
Strombosia_pus	SB	144	yes	3.71	1.122928	0.116474548	0.130792531
Strombosia_pus	SB	144	yes	3.715	1.124107	0.116631627	0.131106429
Strombosia_pus	SB	144	yes	3.72	1.105496	0.116788707	0.129109448
Strombosia_pus	SB	144	yes	3.725	1.086179	0.116945787	0.127024057
Strombosia_pus	SB	144	yes	3.73	1.078553	0.117102866	0.126301648
Strombosia_pus	SB	144	yes	3.735	1.080548	0.117259946	0.126705
Strombosia_pus	SB	144	yes	3.74	1.083726	0.117417025	0.127247883
Strombosia_pus	SB	144	yes	3.745	1.085241	0.117574105	0.127596239
Strombosia_pus	SB	144	yes	3.75	1.074772	0.117731185	0.126534181
Strombosia_pus	SB	144	yes	3.755	1.056575	0.117888264	0.124557793
Strombosia_pus	SB	144	yes	3.76	1.03433	0.118045344	0.122097841
Strombosia_pus	SB	144	yes	3.765	1.02134	0.118202424	0.120724863
Strombosia_pus	SB	144	yes	3.77	1.021948	0.118359503	0.120957258
Strombosia_pus	SB	144	yes	3.775	1.032579	0.118516583	0.122377735
Strombosia_pus	SB	144	yes	3.78	1.046792	0.118673662	0.124226641
Strombosia_pus	SB	144	yes	3.785	1.067923	0.118830742	0.126902083
Strombosia_pus	SB	144	yes	3.79	1.085385	0.118987822	0.129147597
Strombosia_pus	SB	144	yes	3.795	1.091154	0.119144901	0.130005436
Strombosia_pus	SB	144	yes	3.8	1.080432	0.119301981	0.128897678
Strombosia_pus	SB	144	yes	3.805	1.055585	0.119459061	0.126099193
Strombosia_pus	SB	144	yes	3.81	1.031985	0.11961614	0.123442063
Strombosia_pus	SB	144	yes	3.815	1.022999	0.11977322	0.122527884
Strombosia_pus	SB	144	yes	3.82	1.033047	0.1199303	0.123893636
Strombosia_pus	SB	144	yes	3.825	1.054994	0.120087379	0.126691465
Strombosia_pus	SB	144	yes	3.83	1.079549	0.120244459	0.129809785
Strombosia_pus	SB	144	yes	3.835	1.094237	0.120401538	0.131747818
Strombosia_pus	SB	144	yes	3.84	1.093415	0.120558618	0.131820601
Strombosia_pus	SB	144	yes	3.845	1.08137	0.120715698	0.130538334
Strombosia_pus	SB	144	yes	3.85	1.063009	0.120872777	0.12848885
Strombosia_pus	SB	144	yes	3.855	1.043375	0.121029857	0.126279527
Strombosia_pus	SB	144	yes	3.86	1.025223	0.121186937	0.124243635
Strombosia_pus	SB	144	yes	3.865	1.00944	0.121344016	0.122489504
Strombosia_pus	SB	144	yes	3.87	0.998407	0.121501096	0.121307545
Strombosia_pus	SB	144	yes	3.875	0.997515	0.121658176	0.121355855
Strombosia_pus	SB	144	yes	3.88	1.007081	0.121815255	0.122677829
Strombosia_pus	SB	144	yes	3.885	1.021113	0.121972335	0.124547537
Strombosia_pus	SB	144	yes	3.89	1.030054	0.122129414	0.125799892
Strombosia_pus	SB	144	yes	3.895	1.023366	0.122286494	0.12514384
Strombosia_pus	SB	144	yes	3.9	1.012356	0.122443574	0.123956486
Strombosia_pus	SB	144	yes	3.905	1.011417	0.122600653	0.124000385
Strombosia_pus	SB	144	yes	3.91	1.02228	0.122757733	0.125492775
Strombosia_pus	SB	144	yes	3.915	1.040755	0.122914813	0.127924206
Strombosia_pus	SB	144	yes	3.92	1.062544	0.123071892	0.130769301
Strombosia_pus	SB	144	yes	3.925	1.08536	0.123228972	0.133747797
Strombosia_pus	SB	144	yes	3.93	1.098481	0.123386051	0.135537233
Strombosia_pus	SB	144	yes	3.935	1.096616	0.123543131	0.135479374
Strombosia_pus	SB	144	yes	3.94	1.083372	0.123700211	0.134013345
Strombosia_pus	SB	144	yes	3.945	1.063654	0.12385729	0.131741302
Strombosia_pus	SB	144	yes	3.95	1.04606	0.12401437	0.129726472
Strombosia_pus	SB	144	yes	3.955	1.029827	0.12417145	0.127875111
Strombosia_pus	SB	144	yes	3.96	1.019932	0.124328529	0.126806646
Strombosia_pus	SB	144	yes	3.965	1.025962	0.124485609	0.127717504
Strombosia_pus	SB	144	yes	3.97	1.039263	0.124642689	0.129536534
Strombosia_pus	SB	144	yes	3.975	1.040519	0.124799768	0.12985653
Strombosia_pus	SB	144	yes	3.98	1.033549	0.124956848	0.129149025
Strombosia_pus	SB	144	yes	3.985	1.025988	0.125113927	0.128365388
Strombosia_pus	SB	144	yes	3.99	1.020119	0.125271007	0.127791334
Strombosia_pus	SB	144	yes	3.995	1.019274	0.125428087	0.127845588
Strombosia_pus	SB	144	yes	4	1.018242	0.125585166	0.127876091
Strombosia_pus	SB	144	yes	4.005	1.00687	0.125742246	0.126606095
Strombosia_pus	SB	144	yes	4.01	0.991956	0.125899326	0.124886591
Strombosia_pus	SB	144	yes	4.015	0.984256	0.126056405	0.124071773
Strombosia_pus	SB	144	yes	4.02	0.984251	0.126213485	0.124225749
Strombosia_pus	SB	144	yes	4.025	0.996321	0.126370564	0.125905647
Strombosia_pus	SB	144	yes	4.03	1.015138	0.126527644	0.12844302
Strombosia_pus	SB	144	yes	4.035	1.030716	0.126684724	0.130575972
Strombosia_pus	SB	144	yes	4.04	1.032882	0.126841803	0.131012616
Strombosia_pus	SB	144	yes	4.045	1.026429	0.126998883	0.130355337
Strombosia_pus	SB	144	yes	4.05	1.014386	0.127155963	0.128985228
Strombosia_pus	SB	144	yes	4.055	1.008883	0.127313042	0.128443964
Strombosia_pus	SB	144	yes	4.06	1.017802	0.127470122	0.129739345
Strombosia_pus	SB	144	yes	4.065	1.034357	0.127627202	0.132012089
Strombosia_pus	SB	144	yes	4.07	1.045744	0.127784281	0.133629645
Strombosia_pus	SB	144	yes	4.075	1.048363	0.127941361	0.134128989
Strombosia_pus	SB	144	yes	4.08	1.05543	0.12809844	0.135198937
Strombosia_pus	SB	144	yes	4.085	1.063725	0.12825552	0.136428603
Strombosia_pus	SB	144	yes	4.09	1.068061	0.1284126	0.13715249
Strombosia_pus	SB	144	yes	4.095	1.068322	0.128569679	0.137353817
Strombosia_pus	SB	144	yes	4.1	1.063392	0.128726759	0.136887006
Strombosia_pus	SB	144	yes	4.105	1.053157	0.128883839	0.135734917
Strombosia_pus	SB	144	yes	4.11	1.040661	0.129040918	0.134287851
Strombosia_pus	SB	144	yes	4.115	1.032788	0.129197998	0.133434142
Strombosia_pus	SB	144	yes	4.12	1.031283	0.129355078	0.133401692
Strombosia_pus	SB	144	yes	4.125	1.031217	0.129512157	0.133555138
Strombosia_pus	SB	144	yes	4.13	1.030264	0.129669237	0.133593547
Strombosia_pus	SB	144	yes	4.135	1.023973	0.129826316	0.132938643
Strombosia_pus	SB	144	yes	4.14	1.006314	0.129983396	0.130804111
Strombosia_pus	SB	144	yes	4.145	0.985733	0.130140476	0.128283762
Strombosia_pus	SB	144	yes	4.15	0.970828	0.130297555	0.126496515
Strombosia_pus	SB	144	yes	4.155	0.967964	0.130454635	0.12627539
Strombosia_pus	SB	144	yes	4.16	0.980196	0.130611715	0.12802508
Strombosia_pus	SB	144	yes	4.165	0.999143	0.130768794	0.130656725
Strombosia_pus	SB	144	yes	4.17	1.023944	0.130925874	0.134060763
Strombosia_pus	SB	144	yes	4.175	1.048287	0.131082953	0.137412556
Strombosia_pus	SB	144	yes	4.18	1.061296	0.131240033	0.139284522
Strombosia_pus	SB	144	yes	4.185	1.06081	0.131397113	0.139387371
Strombosia_pus	SB	144	yes	4.19	1.051097	0.131554192	0.138276217
Strombosia_pus	SB	144	yes	4.195	1.041627	0.131711272	0.137194017
Strombosia_pus	SB	144	yes	4.2	1.037859	0.131868352	0.136860756
Strombosia_pus	SB	144	yes	4.205	1.043355	0.132025431	0.137749394
Strombosia_pus	SB	144	yes	4.21	1.054563	0.132182511	0.139394785
Strombosia_pus	SB	144	yes	4.215	1.064997	0.132339591	0.140941267
Strombosia_pus	SB	144	yes	4.22	1.064047	0.13249667	0.140982684
Strombosia_pus	SB	144	yes	4.225	1.061304	0.13265375	0.140785955
Strombosia_pus	SB	144	yes	4.23	1.065376	0.132810829	0.14149347
Strombosia_pus	SB	144	yes	4.235	1.066631	0.132967909	0.141827694
Strombosia_pus	SB	144	yes	4.24	1.073018	0.133124989	0.142845509
Strombosia_pus	SB	144	yes	4.245	1.078816	0.133282068	0.143786828
Strombosia_pus	SB	144	yes	4.25	1.08065	0.133439148	0.144201015
Strombosia_pus	SB	144	yes	4.255	1.069702	0.133596228	0.142908152
Strombosia_pus	SB	144	yes	4.26	1.047312	0.133753307	0.140081444
Strombosia_pus	SB	144	yes	4.265	1.026285	0.133910387	0.137430221
Strombosia_pus	SB	144	yes	4.27	1.018101	0.134067466	0.136494222
Strombosia_pus	SB	144	yes	4.275	1.025119	0.134224546	0.137596132
Strombosia_pus	SB	144	yes	4.28	1.034393	0.134381626	0.139003413
Strombosia_pus	SB	144	yes	4.285	1.033625	0.134538705	0.139062569
Strombosia_pus	SB	144	yes	4.29	1.019296	0.134695785	0.137294875
Strombosia_pus	SB	144	yes	4.295	1.000616	0.134852865	0.134935934
Strombosia_pus	SB	144	yes	4.3	0.987165	0.135009944	0.133277092
Strombosia_pus	SB	144	yes	4.305	0.985356	0.135167024	0.133187638
Strombosia_pus	SB	144	yes	4.31	0.995792	0.135324104	0.13475466
Strombosia_pus	SB	144	yes	4.315	1.008021	0.135481183	0.136567878
Strombosia_pus	SB	144	yes	4.32	1.008955	0.135638263	0.136852903
Strombosia_pus	SB	144	yes	4.325	1.007993	0.135795342	0.136880755
Strombosia_pus	SB	144	yes	4.33	1.018225	0.135952422	0.138430155
Strombosia_pus	SB	144	yes	4.335	1.038963	0.136109502	0.141412736
Strombosia_pus	SB	144	yes	4.34	1.060259	0.136266581	0.144477869
Strombosia_pus	SB	144	yes	4.345	1.07388	0.136423661	0.146502641
Strombosia_pus	SB	144	yes	4.35	1.082015	0.136580741	0.14778241
Strombosia_pus	SB	144	yes	4.355	1.078899	0.13673782	0.147526298
Strombosia_pus	SB	144	yes	4.36	1.067679	0.1368949	0.14615981
Strombosia_pus	SB	144	yes	4.365	1.053757	0.13705198	0.144419483
Strombosia_pus	SB	144	yes	4.37	1.051271	0.137209059	0.144243905
Strombosia_pus	SB	144	yes	4.375	1.061601	0.137366139	0.14582803
Strombosia_pus	SB	144	yes	4.38	1.069714	0.137523218	0.147110512
Strombosia_pus	SB	144	yes	4.385	1.068468	0.137680298	0.147106993
Strombosia_pus	SB	144	yes	4.39	1.061212	0.137837378	0.146274679
Strombosia_pus	SB	144	yes	4.395	1.056286	0.137994457	0.145761613
Strombosia_pus	SB	144	yes	4.4	1.053011	0.138151537	0.145475088
Strombosia_pus	SB	144	yes	4.405	1.045435	0.138308617	0.144592669
[truncated: 434,194 more rows]
